# Supplementary material for: Robust SMC-PSS and AVR design: A grid connected solar concentrated OTEC system application
Source: PLoS One. 2023 Dec 22;18(12):e0295941. doi: 10.1371/journal.pone.0295941 (PMC10745166; doi:10.1371/journal.pone.0295941)
Supplement: S2 File — (XML) [file pone.0295941.s004.xml]

<?xml version="1.0" encoding="UTF-8" standalone="yes" ?><Types xmlns="http://schemas.openxmlformats.org/package/2006/content-types"><Default ContentType="application/vnd.mathworks.matlab.mat+binary" Extension="mat"/><Default ContentType="image/png" Extension="png"/><Default ContentType="application/vnd.openxmlformats-package.relationships+xml" Extension="rels"/><Default ContentType="application/vnd.mathworks.simulink.mdl+xml" Extension="xml"/><Override ContentType="application/vnd.openxmlformats-package.core-properties+xml" PartName="/metadata/coreProperties.xml"/><Override ContentType="application/vnd.mathworks.package.coreProperties+xml" PartName="/metadata/mwcoreProperties.xml"/></Types>
