# Supplementary material for: Robust SMC-PSS and AVR design: A grid connected solar concentrated OTEC system application
Source: PLoS One. 2023 Dec 22;18(12):e0295941. doi: 10.1371/journal.pone.0295941 (PMC10745166; doi:10.1371/journal.pone.0295941)
Supplement: S3 File — (RELS) [file pone.0295941.s005.rels]

<?xml version="1.0" encoding="UTF-8" standalone="yes" ?><Relationships xmlns="http://schemas.openxmlformats.org/package/2006/relationships"><Relationship Id="Thumbnail" Target="metadata/thumbnail.png" Type="http://schemas.openxmlformats.org/package/2006/relationships/metadata/thumbnail"/><Relationship Id="blockDiagram" Target="simulink/blockdiagram.xml" Type="http://schemas.mathworks.com/simulink/2010/relationships/blockDiagram"/><Relationship Id="coreprops" Target="metadata/coreProperties.xml" Type="http://schemas.openxmlformats.org/package/2006/relationships/metadata/core-properties"/><Relationship Id="rId1" Target="metadata/mwcoreProperties.xml" Type="http://schemas.mathworks.com/package/2012/relationships/coreProperties"/></Relationships>
