# Supplementary material for: Robust SMC-PSS and AVR design: A grid connected solar concentrated OTEC system application
Source: PLoS One. 2023 Dec 22;18(12):e0295941. doi: 10.1371/journal.pone.0295941 (PMC10745166; doi:10.1371/journal.pone.0295941)
Supplement: S4 File — (XML) [file pone.0295941.s006.xml]

<?xml version="1.0" encoding="UTF-8" standalone="yes" ?><cp:coreProperties xmlns:cp="http://schemas.openxmlformats.org/package/2006/metadata/core-properties" xmlns:dc="http://purl.org/dc/elements/1.1/" xmlns:dcmitype="http://purl.org/dc/dcmitype/" xmlns:dcterms="http://purl.org/dc/terms/" xmlns:xsi="http://www.w3.org/2001/XMLSchema-instance"><cp:category>model</cp:category><dcterms:created xsi:type="dcterms:W3CDTF">2020-12-30T04:30:57Z</dcterms:created><dc:creator>hyper</dc:creator><dc:description></dc:description><cp:lastModifiedBy>Tarek</cp:lastModifiedBy><dcterms:modified xsi:type="dcterms:W3CDTF">2023-08-04T11:10:32Z</dcterms:modified><cp:revision>1.30</cp:revision><cp:version>R2014a</cp:version></cp:coreProperties>
