# Supplementary material for: Robust SMC-PSS and AVR design: A grid connected solar concentrated OTEC system application
Source: PLoS One. 2023 Dec 22;18(12):e0295941. doi: 10.1371/journal.pone.0295941 (PMC10745166; doi:10.1371/journal.pone.0295941)
Supplement: S7 File — (RELS) [file pone.0295941.s009.rels]

<?xml version="1.0" encoding="UTF-8" standalone="yes" ?><Relationships xmlns="http://schemas.openxmlformats.org/package/2006/relationships"><Relationship Id="bdmxdata" Target="bdmxdata.mat" Type="http://schemas.mathworks.com/simulinkModel/2010/relationships/modelMatData"/></Relationships>
