# Supplementary material for: Robust SMC-PSS and AVR design: A grid connected solar concentrated OTEC system application
Source: PLoS One. 2023 Dec 22;18(12):e0295941. doi: 10.1371/journal.pone.0295941 (PMC10745166; doi:10.1371/journal.pone.0295941)
Supplement: S9 File — (XML) [file pone.0295941.s011.xml]

<?xml version="1.0" encoding="utf-8"?>
<ModelInformation Version="0.9">
  <Model>
    <P Name="SavedCharacterEncoding">windows-1252</P>
    <GraphicalInterface>
      <P Name="NumRootInports">0</P>
      <P Name="NumRootOutports">0</P>
      <P Name="ParameterArgumentNames"></P>
      <P Name="ComputedModelVersion">1.30</P>
      <P Name="NumModelReferences">0</P>
      <P Name="NumTestPointedSignals">0</P>
    </GraphicalInterface>
    <P Name="SaveDefaultBlockParams">on</P>
    <P Name="ScopeRefreshTime">0.035000</P>
    <P Name="OverrideScopeRefreshTime">on</P>
    <P Name="DisableAllScopes">off</P>
    <P Name="DataTypeOverride">UseLocalSettings</P>
    <P Name="DataTypeOverrideAppliesTo">AllNumericTypes</P>
    <P Name="MinMaxOverflowLogging">UseLocalSettings</P>
    <P Name="MinMaxOverflowArchiveMode">Overwrite</P>
    <P Name="FPTRunName">Run 1</P>
    <P Name="MaxMDLFileLineLength">120</P>
    <P Name="UserBdParams">PhysicalModelingChecksum;PhysicalModelingParameterChecksum;PhysicalModelingProducts</P>
    <Object PropName="BdWindowsInfo" ObjectID="1" ClassName="Simulink.BDWindowsInfo">
      <Object PropName="WindowsInfo" ObjectID="2" ClassName="Simulink.WindowInfo">
	<P Name="IsActive" Class="logical">1</P>
	<P Name="Location" Class="double">[-11.0, -11.0, 1942.0, 1042.0]</P>
	<Object PropName="ModelBrowserInfo" ObjectID="3" ClassName="Simulink.ModelBrowserInfo">
	  <P Name="Visible" Class="logical">0</P>
	  <P Name="DockPosition" Class="char">Left</P>
	  <P Name="Width" Class="int32">50</P>
	  <P Name="Height" Class="int32">50</P>
	  <P Name="Filter" Class="int32">9</P>
	</Object>
	<Object PropName="ExplorerBarInfo" ObjectID="4" ClassName="Simulink.ExplorerBarInfo">
	  <P Name="Visible" Class="logical">1</P>
	</Object>
	<Object PropName="EditorsInfo" ObjectID="5" ClassName="Simulink.EditorInfo">
	  <P Name="IsActive" Class="logical">1</P>
	  <P Name="ViewObjType" Class="char">SimulinkTopLevel</P>
	  <P Name="LoadSaveID" Class="char">0</P>
	  <P Name="Extents" Class="double">[1886.0, 807.0]</P>
	  <P Name="ZoomFactor" Class="double">1.5</P>
	  <P Name="Offset" Class="double">[735.68234592741476, 137.66666666666652]</P>
	</Object>
      </Object>
    </Object>
    <UserParameters>
      <P Name="PhysicalModelingChecksum">1187380898</P>
      <P Name="PhysicalModelingParameterChecksum">240189788</P>
      <P Name="PhysicalModelingProducts">Power_System_Blocks</P>
    </UserParameters>
    <ConfigManagerSettings>
      <P Name="UpdateHistory">UpdateHistoryNever</P>
      <P Name="ModifiedByFormat">%&lt;Auto&gt;</P>
      <P Name="ModifiedDateFormat">%&lt;Auto&gt;</P>
      <P Name="RTWModifiedTimeStamp">613048165</P>
      <P Name="ModelVersionFormat">1.%&lt;AutoIncrement:30&gt;</P>
    </ConfigManagerSettings>
    <EditorSettings>
      <P Name="SampleTimeColors">off</P>
      <P Name="SampleTimeAnnotations">off</P>
      <P Name="LibraryLinkDisplay">disabled</P>
      <P Name="WideLines">off</P>
      <P Name="ShowLineDimensions">off</P>
      <P Name="ShowPortDataTypes">off</P>
      <P Name="ShowDesignRanges">off</P>
      <P Name="ShowLoopsOnError">on</P>
      <P Name="IgnoreBidirectionalLines">off</P>
      <P Name="ShowStorageClass">off</P>
      <P Name="ShowTestPointIcons">on</P>
      <P Name="ShowSignalResolutionIcons">on</P>
      <P Name="ShowViewerIcons">on</P>
      <P Name="SortedOrder">off</P>
      <P Name="ExecutionContextIcon">off</P>
      <P Name="ShowLinearizationAnnotations">on</P>
      <P Name="BlockNameDataTip">off</P>
      <P Name="BlockParametersDataTip">off</P>
      <P Name="BlockDescriptionStringDataTip">off</P>
      <P Name="ToolBar">on</P>
      <P Name="StatusBar">on</P>
      <P Name="BrowserShowLibraryLinks">off</P>
      <P Name="BrowserLookUnderMasks">off</P>
    </EditorSettings>
    <SimulationSettings>
      <P Name="SimulationMode">normal</P>
      <P Name="PauseTimes">5</P>
      <P Name="NumberOfSteps">1</P>
      <P Name="SnapshotBufferSize">10</P>
      <P Name="SnapshotInterval">10</P>
      <P Name="NumberOfLastSnapshots">0</P>
      <P Name="LinearizationMsg">none</P>
      <P Name="Profile">off</P>
      <P Name="ParamWorkspaceSource">MATLABWorkspace</P>
      <P Name="AccelSystemTargetFile">accel.tlc</P>
      <P Name="AccelTemplateMakefile">accel_default_tmf</P>
      <P Name="AccelMakeCommand">make_rtw</P>
      <P Name="TryForcingSFcnDF">off</P>
      <Object PropName="DataLoggingOverride" ObjectID="6" ClassName="Simulink.SimulationData.ModelLoggingInfo">
	<P Name="model_" Class="char">final20142355newcase</P>
	<P Name="overrideMode_" Class="uint32">0U</P>
	<Array PropName="logAsSpecifiedByModels_" Type="Cell" Dimension="1*1">
	  <Cell Class="char">final20142355newcase</Cell>
	</Array>
	<Array PropName="logAsSpecifiedByModelsSSIDs_" Type="Cell" Dimension="1*1">
	  <Cell Class="double">[]</Cell>
	</Array>
      </Object>
    </SimulationSettings>
    <Verification>
      <P Name="RecordCoverage">off</P>
      <P Name="CovPath">/</P>
      <P Name="CovSaveName">covdata</P>
      <P Name="CovMetricSettings">dw</P>
      <P Name="CovNameIncrementing">off</P>
      <P Name="CovHtmlReporting">on</P>
      <P Name="CovForceBlockReductionOff">on</P>
      <P Name="CovEnableCumulative">on</P>
      <P Name="covSaveCumulativeToWorkspaceVar">on</P>
      <P Name="CovSaveSingleToWorkspaceVar">on</P>
      <P Name="CovCumulativeVarName">covCumulativeData</P>
      <P Name="CovCumulativeReport">off</P>
      <P Name="CovReportOnPause">on</P>
      <P Name="CovModelRefEnable">Off</P>
      <P Name="CovExternalEMLEnable">off</P>
      <P Name="CovSFcnEnable">off</P>
      <P Name="CovBoundaryAbsTol">0.000010</P>
      <P Name="CovBoundaryRelTol">0.010000</P>
    </Verification>
    <ExternalMode>
      <P Name="ExtModeBatchMode">off</P>
      <P Name="ExtModeEnableFloating">on</P>
      <P Name="ExtModeTrigType">manual</P>
      <P Name="ExtModeTrigMode">normal</P>
      <P Name="ExtModeTrigPort">1</P>
      <P Name="ExtModeTrigElement">any</P>
      <P Name="ExtModeTrigDuration">1000</P>
      <P Name="ExtModeTrigDurationFloating">auto</P>
      <P Name="ExtModeTrigHoldOff">0</P>
      <P Name="ExtModeTrigDelay">0</P>
      <P Name="ExtModeTrigDirection">rising</P>
      <P Name="ExtModeTrigLevel">0</P>
      <P Name="ExtModeArchiveMode">off</P>
      <P Name="ExtModeAutoIncOneShot">off</P>
      <P Name="ExtModeIncDirWhenArm">off</P>
      <P Name="ExtModeAddSuffixToVar">off</P>
      <P Name="ExtModeWriteAllDataToWs">off</P>
      <P Name="ExtModeArmWhenConnect">on</P>
      <P Name="ExtModeSkipDownloadWhenConnect">off</P>
      <P Name="ExtModeLogAll">on</P>
      <P Name="ExtModeAutoUpdateStatusClock">on</P>
    </ExternalMode>
    <EngineSettings>
      <P Name="BufferReuse">on</P>
    </EngineSettings>
    <ModelReferenceSettings>
      <P Name="ShowModelReferenceBlockVersion">off</P>
      <P Name="ShowModelReferenceBlockIO">off</P>
    </ModelReferenceSettings>
    <ConfigurationSet>
      <Array PropName="ConfigurationSets" Type="Handle" Dimension="1*1">
	<Object ObjectID="7" Version="1.14.2" ClassName="Simulink.ConfigSet">
	  <Array PropName="Components" Type="Handle" Dimension="1*10">
	    <Object ObjectID="8" Version="1.14.2" ClassName="Simulink.SolverCC">
	      <P Name="StartTime">0.0</P>
	      <P Name="StopTime">30</P>
	      <P Name="AbsTol">auto</P>
	      <P Name="FixedStep">auto</P>
	      <P Name="InitialStep">auto</P>
	      <P Name="MaxNumMinSteps">-1</P>
	      <P Name="MaxOrder">5</P>
	      <P Name="ZcThreshold">auto</P>
	      <P Name="ConsecutiveZCsStepRelTol">10*128*eps</P>
	      <P Name="MaxConsecutiveZCs">1000</P>
	      <P Name="ExtrapolationOrder">4</P>
	      <P Name="NumberNewtonIterations">1</P>
	      <P Name="MaxStep">auto</P>
	      <P Name="MinStep">auto</P>
	      <P Name="MaxConsecutiveMinStep">1</P>
	      <P Name="RelTol">1e-3</P>
	      <P Name="SolverMode">Auto</P>
	      <P Name="EnableConcurrentExecution">off</P>
	      <P Name="ConcurrentTasks">off</P>
	      <P Name="Solver">ode45</P>
	      <P Name="SolverName">ode45</P>
	      <P Name="SolverJacobianMethodControl">auto</P>
	      <P Name="ShapePreserveControl">DisableAll</P>
	      <P Name="ZeroCrossControl">UseLocalSettings</P>
	      <P Name="ZeroCrossAlgorithm">Nonadaptive</P>
	      <P Name="AlgebraicLoopSolver">LineSearch</P>
	      <P Name="SolverResetMethod">Fast</P>
	      <P Name="PositivePriorityOrder">off</P>
	      <P Name="AutoInsertRateTranBlk">off</P>
	      <P Name="SampleTimeConstraint">Unconstrained</P>
	      <P Name="InsertRTBMode">Whenever possible</P>
	    </Object>
	    <Object ObjectID="9" Version="1.14.2" ClassName="Simulink.DataIOCC">
	      <P Name="Decimation">1</P>
	      <P Name="ExternalInput">[t, u]</P>
	      <P Name="FinalStateName">xFinal</P>
	      <P Name="InitialState">xInitial</P>
	      <P Name="LimitDataPoints">on</P>
	      <P Name="MaxDataPoints">1000</P>
	      <P Name="LoadExternalInput">off</P>
	      <P Name="LoadInitialState">off</P>
	      <P Name="SaveFinalState">off</P>
	      <P Name="SaveCompleteFinalSimState">off</P>
	      <P Name="SaveFormat">Array</P>
	      <P Name="SignalLoggingSaveFormat">Dataset</P>
	      <P Name="SaveOutput">on</P>
	      <P Name="SaveState">off</P>
	      <P Name="SignalLogging">on</P>
	      <P Name="DSMLogging">on</P>
	      <P Name="InspectSignalLogs">off</P>
	      <P Name="VisualizeSimOutput">on</P>
	      <P Name="SaveTime">on</P>
	      <P Name="ReturnWorkspaceOutputs">off</P>
	      <P Name="StateSaveName">xout</P>
	      <P Name="TimeSaveName">tout</P>
	      <P Name="OutputSaveName">yout</P>
	      <P Name="SignalLoggingName">logsout</P>
	      <P Name="DSMLoggingName">dsmout</P>
	      <P Name="OutputOption">RefineOutputTimes</P>
	      <P Name="OutputTimes">[]</P>
	      <P Name="ReturnWorkspaceOutputsName">out</P>
	      <P Name="Refine">1</P>
	    </Object>
	    <Object ObjectID="10" Version="1.14.2" ClassName="Simulink.OptimizationCC">
	      <Array PropName="DisabledProps" Type="Cell" Dimension="1*8">
		<Cell Class="char">BooleansAsBitfields</Cell>
		<Cell Class="char">PassReuseOutputArgsAs</Cell>
		<Cell Class="char">PassReuseOutputArgsThreshold</Cell>
		<Cell Class="char">ZeroExternalMemoryAtStartup</Cell>
		<Cell Class="char">ZeroInternalMemoryAtStartup</Cell>
		<Cell Class="char">OptimizeModelRefInitCode</Cell>
		<Cell Class="char">NoFixptDivByZeroProtection</Cell>
		<Cell Class="char">UseSpecifiedMinMax</Cell>
	      </Array>
	      <P Name="BlockReduction">on</P>
	      <P Name="BooleanDataType">on</P>
	      <P Name="ConditionallyExecuteInputs">on</P>
	      <P Name="InlineParams">off</P>
	      <P Name="UseIntDivNetSlope">off</P>
	      <P Name="UseFloatMulNetSlope">off</P>
	      <P Name="DefaultUnderspecifiedDataType">double</P>
	      <P Name="UseSpecifiedMinMax">off</P>
	      <P Name="InlineInvariantSignals">off</P>
	      <P Name="OptimizeBlockIOStorage">on</P>
	      <P Name="BufferReuse">on</P>
	      <P Name="EnhancedBackFolding">off</P>
	      <P Name="CachingGlobalReferences">off</P>
	      <P Name="GlobalBufferReuse">on</P>
	      <P Name="StrengthReduction">off</P>
	      <P Name="ExpressionFolding">on</P>
	      <P Name="BooleansAsBitfields">off</P>
	      <P Name="BitfieldContainerType">uint_T</P>
	      <P Name="EnableMemcpy">on</P>
	      <P Name="MemcpyThreshold">64</P>
	      <P Name="PassReuseOutputArgsAs">Structure reference</P>
	      <P Name="ExpressionDepthLimit">128</P>
	      <P Name="FoldNonRolledExpr">on</P>
	      <P Name="LocalBlockOutputs">on</P>
	      <P Name="RollThreshold">5</P>
	      <P Name="SystemCodeInlineAuto">off</P>
	      <P Name="StateBitsets">off</P>
	      <P Name="DataBitsets">off</P>
	      <P Name="ActiveStateOutputEnumStorageType">Native Integer</P>
	      <P Name="UseTempVars">off</P>
	      <P Name="ZeroExternalMemoryAtStartup">on</P>
	      <P Name="ZeroInternalMemoryAtStartup">on</P>
	      <P Name="InitFltsAndDblsToZero">off</P>
	      <P Name="NoFixptDivByZeroProtection">off</P>
	      <P Name="EfficientFloat2IntCast">off</P>
	      <P Name="EfficientMapNaN2IntZero">on</P>
	      <P Name="OptimizeModelRefInitCode">off</P>
	      <P Name="LifeSpan">inf</P>
	      <P Name="MaxStackSize">Inherit from target</P>
	      <P Name="BufferReusableBoundary">on</P>
	      <P Name="SimCompilerOptimization">Off</P>
	      <P Name="AccelVerboseBuild">off</P>
	      <P Name="ParallelExecutionInRapidAccelerator">on</P>
	    </Object>
	    <Object ObjectID="11" Version="1.14.2" ClassName="Simulink.DebuggingCC">
	      <P Name="RTPrefix">error</P>
	      <P Name="ConsistencyChecking">none</P>
	      <P Name="ArrayBoundsChecking">none</P>
	      <P Name="SignalInfNanChecking">none</P>
	      <P Name="SignalRangeChecking">none</P>
	      <P Name="ReadBeforeWriteMsg">UseLocalSettings</P>
	      <P Name="WriteAfterWriteMsg">UseLocalSettings</P>
	      <P Name="WriteAfterReadMsg">UseLocalSettings</P>
	      <P Name="AlgebraicLoopMsg">warning</P>
	      <P Name="ArtificialAlgebraicLoopMsg">warning</P>
	      <P Name="SaveWithDisabledLinksMsg">warning</P>
	      <P Name="SaveWithParameterizedLinksMsg">warning</P>
	      <P Name="CheckSSInitialOutputMsg">on</P>
	      <P Name="UnderspecifiedInitializationDetection">Simplified</P>
	      <P Name="MergeDetectMultiDrivingBlocksExec">none</P>
	      <P Name="CheckExecutionContextPreStartOutputMsg">off</P>
	      <P Name="CheckExecutionContextRuntimeOutputMsg">off</P>
	      <P Name="SignalResolutionControl">UseLocalSettings</P>
	      <P Name="BlockPriorityViolationMsg">warning</P>
	      <P Name="MinStepSizeMsg">warning</P>
	      <P Name="TimeAdjustmentMsg">none</P>
	      <P Name="MaxConsecutiveZCsMsg">none</P>
	      <P Name="MaskedZcDiagnostic">warning</P>
	      <P Name="IgnoredZcDiagnostic">warning</P>
	      <P Name="SolverPrmCheckMsg">warning</P>
	      <P Name="InheritedTsInSrcMsg">warning</P>
	      <P Name="DiscreteInheritContinuousMsg">warning</P>
	      <P Name="MultiTaskDSMMsg">error</P>
	      <P Name="MultiTaskCondExecSysMsg">error</P>
	      <P Name="MultiTaskRateTransMsg">error</P>
	      <P Name="SingleTaskRateTransMsg">none</P>
	      <P Name="TasksWithSamePriorityMsg">warning</P>
	      <P Name="SigSpecEnsureSampleTimeMsg">warning</P>
	      <P Name="CheckMatrixSingularityMsg">none</P>
	      <P Name="IntegerOverflowMsg">warning</P>
	      <P Name="Int32ToFloatConvMsg">warning</P>
	      <P Name="ParameterDowncastMsg">error</P>
	      <P Name="ParameterOverflowMsg">error</P>
	      <P Name="ParameterUnderflowMsg">none</P>
	      <P Name="ParameterPrecisionLossMsg">warning</P>
	      <P Name="ParameterTunabilityLossMsg">warning</P>
	      <P Name="FixptConstUnderflowMsg">none</P>
	      <P Name="FixptConstOverflowMsg">none</P>
	      <P Name="FixptConstPrecisionLossMsg">none</P>
	      <P Name="UnderSpecifiedDataTypeMsg">none</P>
	      <P Name="UnnecessaryDatatypeConvMsg">none</P>
	      <P Name="VectorMatrixConversionMsg">none</P>
	      <P Name="InvalidFcnCallConnMsg">error</P>
	      <P Name="FcnCallInpInsideContextMsg">EnableAllAsError</P>
	      <P Name="SignalLabelMismatchMsg">none</P>
	      <P Name="UnconnectedInputMsg">warning</P>
	      <P Name="UnconnectedOutputMsg">warning</P>
	      <P Name="UnconnectedLineMsg">warning</P>
	      <P Name="SFcnCompatibilityMsg">none</P>
	      <P Name="FrameProcessingCompatibilityMsg">warning</P>
	      <P Name="UniqueDataStoreMsg">none</P>
	      <P Name="BusObjectLabelMismatch">warning</P>
	      <P Name="RootOutportRequireBusObject">warning</P>
	      <P Name="AssertControl">UseLocalSettings</P>
	      <P Name="EnableOverflowDetection">off</P>
	      <P Name="ModelReferenceIOMsg">none</P>
	      <P Name="ModelReferenceMultiInstanceNormalModeStructChecksumCheck">error</P>
	      <P Name="ModelReferenceVersionMismatchMessage">none</P>
	      <P Name="ModelReferenceIOMismatchMessage">none</P>
	      <P Name="ModelReferenceCSMismatchMessage">none</P>
	      <P Name="UnknownTsInhSupMsg">warning</P>
	      <P Name="ModelReferenceDataLoggingMessage">warning</P>
	      <P Name="ModelReferenceSymbolNameMessage">warning</P>
	      <P Name="ModelReferenceExtraNoncontSigs">error</P>
	      <P Name="StateNameClashWarn">none</P>
	      <P Name="SimStateInterfaceChecksumMismatchMsg">warning</P>
	      <P Name="SimStateOlderReleaseMsg">error</P>
	      <P Name="InitInArrayFormatMsg">warning</P>
	      <P Name="StrictBusMsg">ErrorLevel1</P>
	      <P Name="BusNameAdapt">WarnAndRepair</P>
	      <P Name="NonBusSignalsTreatedAsBus">none</P>
	      <P Name="LoggingUnavailableSignals">error</P>
	      <P Name="BlockIODiagnostic">none</P>
	      <P Name="SFUnusedDataAndEventsDiag">warning</P>
	      <P Name="SFUnexpectedBacktrackingDiag">warning</P>
	      <P Name="SFInvalidInputDataAccessInChartInitDiag">warning</P>
	      <P Name="SFNoUnconditionalDefaultTransitionDiag">warning</P>
	      <P Name="SFTransitionOutsideNaturalParentDiag">warning</P>
	      <P Name="SFUnconditionalTransitionShadowingDiag">warning</P>
	      <P Name="SFUndirectedBroadcastEventsDiag">warning</P>
	      <P Name="SFTransitionActionBeforeConditionDiag">warning</P>
	    </Object>
	    <Object ObjectID="12" Version="1.14.2" ClassName="Simulink.HardwareCC">
	      <P Name="ProdBitPerChar">8</P>
	      <P Name="ProdBitPerShort">16</P>
	      <P Name="ProdBitPerInt">32</P>
	      <P Name="ProdBitPerLong">32</P>
	      <P Name="ProdBitPerLongLong">64</P>
	      <P Name="ProdBitPerFloat">32</P>
	      <P Name="ProdBitPerDouble">64</P>
	      <P Name="ProdBitPerPointer">32</P>
	      <P Name="ProdLargestAtomicInteger">Char</P>
	      <P Name="ProdLargestAtomicFloat">None</P>
	      <P Name="ProdIntDivRoundTo">Undefined</P>
	      <P Name="ProdEndianess">Unspecified</P>
	      <P Name="ProdWordSize">32</P>
	      <P Name="ProdShiftRightIntArith">on</P>
	      <P Name="ProdLongLongMode">off</P>
	      <P Name="ProdHWDeviceType">32-bit Generic</P>
	      <P Name="TargetBitPerChar">8</P>
	      <P Name="TargetBitPerShort">16</P>
	      <P Name="TargetBitPerInt">32</P>
	      <P Name="TargetBitPerLong">32</P>
	      <P Name="TargetBitPerLongLong">64</P>
	      <P Name="TargetBitPerFloat">32</P>
	      <P Name="TargetBitPerDouble">64</P>
	      <P Name="TargetBitPerPointer">32</P>
	      <P Name="TargetLargestAtomicInteger">Char</P>
	      <P Name="TargetLargestAtomicFloat">None</P>
	      <P Name="TargetShiftRightIntArith">on</P>
	      <P Name="TargetLongLongMode">off</P>
	      <P Name="TargetIntDivRoundTo">Undefined</P>
	      <P Name="TargetEndianess">Unspecified</P>
	      <P Name="TargetWordSize">32</P>
	      <P Name="TargetTypeEmulationWarnSuppressLevel">0</P>
	      <P Name="TargetPreprocMaxBitsSint">32</P>
	      <P Name="TargetPreprocMaxBitsUint">32</P>
	      <P Name="TargetHWDeviceType">Specified</P>
	      <P Name="TargetUnknown">off</P>
	      <P Name="ProdEqTarget">on</P>
	    </Object>
	    <Object ObjectID="13" Version="1.14.2" ClassName="Simulink.ModelReferenceCC">
	      <P Name="UpdateModelReferenceTargets">IfOutOfDateOrStructuralChange</P>
	      <P Name="CheckModelReferenceTargetMessage">error</P>
	      <P Name="EnableParallelModelReferenceBuilds">off</P>
	      <P Name="ParallelModelReferenceErrorOnInvalidPool">on</P>
	      <P Name="ParallelModelReferenceMATLABWorkerInit">None</P>
	      <P Name="ModelReferenceNumInstancesAllowed">Multi</P>
	      <P Name="PropagateVarSize">Infer from blocks in model</P>
	      <P Name="ModelReferencePassRootInputsByReference">on</P>
	      <P Name="ModelReferenceMinAlgLoopOccurrences">off</P>
	      <P Name="PropagateSignalLabelsOutOfModel">off</P>
	      <P Name="SupportModelReferenceSimTargetCustomCode">off</P>
	    </Object>
	    <Object ObjectID="14" Version="1.14.2" ClassName="Simulink.SFSimCC">
	      <P Name="SFSimEnableDebug">on</P>
	      <P Name="SFSimOverflowDetection">on</P>
	      <P Name="SFSimEcho">on</P>
	      <P Name="SimBlas">on</P>
	      <P Name="SimCtrlC">on</P>
	      <P Name="SimExtrinsic">on</P>
	      <P Name="SimIntegrity">on</P>
	      <P Name="SimUseLocalCustomCode">off</P>
	      <P Name="SimParseCustomCode">on</P>
	      <P Name="SimBuildMode">sf_incremental_build</P>
	      <P Name="SimGenImportedTypeDefs">off</P>
	    </Object>
	    <Object BackupClass="Simulink.RTWCC" ObjectID="15" Version="1.14.2" ClassName="Simulink.RTWCC">
	      <Array PropName="DisabledProps" Type="Cell" Dimension="1*15">
		<Cell Class="char">IncludeHyperlinkInReport</Cell>
		<Cell Class="char">GenerateTraceInfo</Cell>
		<Cell Class="char">GenerateTraceReport</Cell>
		<Cell Class="char">GenerateTraceReportSl</Cell>
		<Cell Class="char">GenerateTraceReportSf</Cell>
		<Cell Class="char">GenerateTraceReportEml</Cell>
		<Cell Class="char">PortableWordSizes</Cell>
		<Cell Class="char">GenerateWebview</Cell>
		<Cell Class="char">GenerateCodeMetricsReport</Cell>
		<Cell Class="char">GenerateCodeReplacementReport</Cell>
		<Cell Class="char">GenerateErtSFunction</Cell>
		<Cell Class="char">CreateSILPILBlock</Cell>
		<Cell Class="char">CodeExecutionProfiling</Cell>
		<Cell Class="char">CodeProfilingSaveOptions</Cell>
		<Cell Class="char">CodeProfilingInstrumentation</Cell>
	      </Array>
	      <P Name="SystemTargetFile">grt.tlc</P>
	      <P Name="TLCOptions"></P>
	      <P Name="GenCodeOnly">off</P>
	      <P Name="MakeCommand">make_rtw</P>
	      <P Name="GenerateMakefile">on</P>
	      <P Name="PackageGeneratedCodeAndArtifacts">off</P>
	      <P Name="PackageName"></P>
	      <P Name="TemplateMakefile">grt_default_tmf</P>
	      <P Name="PostCodeGenCommand"></P>
	      <P Name="Description"></P>
	      <P Name="GenerateReport">off</P>
	      <P Name="SaveLog">off</P>
	      <P Name="RTWVerbose">on</P>
	      <P Name="RetainRTWFile">off</P>
	      <P Name="ProfileTLC">off</P>
	      <P Name="TLCDebug">off</P>
	      <P Name="TLCCoverage">off</P>
	      <P Name="TLCAssert">off</P>
	      <P Name="ProcessScriptMode">Default</P>
	      <P Name="ConfigurationMode">Optimized</P>
	      <P Name="ProcessScript"></P>
	      <P Name="ConfigurationScript"></P>
	      <P Name="ConfigAtBuild">off</P>
	      <P Name="RTWUseLocalCustomCode">off</P>
	      <P Name="RTWUseSimCustomCode">off</P>
	      <P Name="CustomSourceCode"></P>
	      <P Name="CustomHeaderCode"></P>
	      <P Name="CustomInclude"></P>
	      <P Name="CustomSource"></P>
	      <P Name="CustomLibrary"></P>
	      <P Name="CustomInitializer"></P>
	      <P Name="CustomTerminator"></P>
	      <P Name="Toolchain">Automatically locate an installed toolchain</P>
	      <P Name="BuildConfiguration">Faster Builds</P>
	      <P Name="IncludeHyperlinkInReport">off</P>
	      <P Name="LaunchReport">off</P>
	      <P Name="PortableWordSizes">off</P>
	      <P Name="CreateSILPILBlock">None</P>
	      <P Name="CodeExecutionProfiling">off</P>
	      <P Name="CodeExecutionProfileVariable">executionProfile</P>
	      <P Name="CodeProfilingSaveOptions">SummaryOnly</P>
	      <P Name="CodeProfilingInstrumentation">off</P>
	      <P Name="SILDebugging">off</P>
	      <P Name="TargetLang">C</P>
	      <P Name="IncludeBusHierarchyInRTWFileBlockHierarchyMap">off</P>
	      <P Name="IncludeERTFirstTime">off</P>
	      <P Name="GenerateTraceInfo">off</P>
	      <P Name="GenerateTraceReport">off</P>
	      <P Name="GenerateTraceReportSl">off</P>
	      <P Name="GenerateTraceReportSf">off</P>
	      <P Name="GenerateTraceReportEml">off</P>
	      <P Name="GenerateCodeInfo">off</P>
	      <P Name="GenerateWebview">off</P>
	      <P Name="GenerateCodeMetricsReport">off</P>
	      <P Name="GenerateCodeReplacementReport">off</P>
	      <P Name="RTWCompilerOptimization">Off</P>
	      <P Name="RTWCustomCompilerOptimizations"></P>
	      <P Name="CheckMdlBeforeBuild">Off</P>
	      <P Name="CustomRebuildMode">OnUpdate</P>
	      <P Name="DataInitializer"></P>
	      <P Name="SharedConstantsCachingThreshold">1024</P>
	      <Array PropName="Components" Type="Handle" Dimension="1*2">
		<Object ObjectID="16" Version="1.14.2" ClassName="Simulink.CodeAppCC">
		  <Array PropName="DisabledProps" Type="Cell" Dimension="1*23">
		    <Cell Class="char">IgnoreCustomStorageClasses</Cell>
		    <Cell Class="char">IgnoreTestpoints</Cell>
		    <Cell Class="char">InsertBlockDesc</Cell>
		    <Cell Class="char">InsertPolySpaceComments</Cell>
		    <Cell Class="char">SFDataObjDesc</Cell>
		    <Cell Class="char">MATLABFcnDesc</Cell>
		    <Cell Class="char">SimulinkDataObjDesc</Cell>
		    <Cell Class="char">DefineNamingRule</Cell>
		    <Cell Class="char">SignalNamingRule</Cell>
		    <Cell Class="char">ParamNamingRule</Cell>
		    <Cell Class="char">InternalIdentifier</Cell>
		    <Cell Class="char">InlinedPrmAccess</Cell>
		    <Cell Class="char">CustomSymbolStr</Cell>
		    <Cell Class="char">CustomSymbolStrGlobalVar</Cell>
		    <Cell Class="char">CustomSymbolStrType</Cell>
		    <Cell Class="char">CustomSymbolStrField</Cell>
		    <Cell Class="char">CustomSymbolStrFcn</Cell>
		    <Cell Class="char">CustomSymbolStrFcnArg</Cell>
		    <Cell Class="char">CustomSymbolStrBlkIO</Cell>
		    <Cell Class="char">CustomSymbolStrTmpVar</Cell>
		    <Cell Class="char">CustomSymbolStrMacro</Cell>
		    <Cell Class="char">CustomSymbolStrUtil</Cell>
		    <Cell Class="char">ReqsInCode</Cell>
		  </Array>
		  <P Name="ForceParamTrailComments">off</P>
		  <P Name="GenerateComments">on</P>
		  <P Name="CommentStyle">Auto</P>
		  <P Name="IgnoreCustomStorageClasses">on</P>
		  <P Name="IgnoreTestpoints">off</P>
		  <P Name="IncHierarchyInIds">off</P>
		  <P Name="MaxIdLength">31</P>
		  <P Name="PreserveName">off</P>
		  <P Name="PreserveNameWithParent">off</P>
		  <P Name="ShowEliminatedStatement">off</P>
		  <P Name="OperatorAnnotations">off</P>
		  <P Name="IncAutoGenComments">off</P>
		  <P Name="SimulinkDataObjDesc">off</P>
		  <P Name="SFDataObjDesc">off</P>
		  <P Name="MATLABFcnDesc">off</P>
		  <P Name="IncDataTypeInIds">off</P>
		  <P Name="MangleLength">1</P>
		  <P Name="CustomSymbolStrGlobalVar">$R$N$M</P>
		  <P Name="CustomSymbolStrType">$N$R$M_T</P>
		  <P Name="CustomSymbolStrField">$N$M</P>
		  <P Name="CustomSymbolStrFcn">$R$N$M$F</P>
		  <P Name="CustomSymbolStrFcnArg">rt$I$N$M</P>
		  <P Name="CustomSymbolStrBlkIO">rtb_$N$M</P>
		  <P Name="CustomSymbolStrTmpVar">$N$M</P>
		  <P Name="CustomSymbolStrMacro">$R$N$M</P>
		  <P Name="CustomSymbolStrUtil">$N$C</P>
		  <P Name="DefineNamingRule">None</P>
		  <P Name="ParamNamingRule">None</P>
		  <P Name="SignalNamingRule">None</P>
		  <P Name="InsertBlockDesc">off</P>
		  <P Name="InsertPolySpaceComments">off</P>
		  <P Name="SimulinkBlockComments">on</P>
		  <P Name="MATLABSourceComments">off</P>
		  <P Name="EnableCustomComments">off</P>
		  <P Name="InternalIdentifier">Shortened</P>
		  <P Name="InlinedPrmAccess">Literals</P>
		  <P Name="ReqsInCode">off</P>
		  <P Name="UseSimReservedNames">off</P>
		</Object>
		<Object BackupClass="Simulink.TargetCC" ObjectID="17" Version="1.14.2" ClassName="Simulink.GRTTargetCC">
		  <Array PropName="DisabledProps" Type="Cell" Dimension="1*14">
		    <Cell Class="char">GeneratePreprocessorConditionals</Cell>
		    <Cell Class="char">IncludeMdlTerminateFcn</Cell>
		    <Cell Class="char">CombineOutputUpdateFcns</Cell>
		    <Cell Class="char">SuppressErrorStatus</Cell>
		    <Cell Class="char">ERTCustomFileBanners</Cell>
		    <Cell Class="char">GenerateSampleERTMain</Cell>
		    <Cell Class="char">GenerateTestInterfaces</Cell>
		    <Cell Class="char">ModelStepFunctionPrototypeControlCompliant</Cell>
		    <Cell Class="char">GenerateAllocFcn</Cell>
		    <Cell Class="char">PurelyIntegerCode</Cell>
		    <Cell Class="char">SupportComplex</Cell>
		    <Cell Class="char">SupportAbsoluteTime</Cell>
		    <Cell Class="char">SupportContinuousTime</Cell>
		    <Cell Class="char">SupportNonInlinedSFcns</Cell>
		  </Array>
		  <P Name="TargetFcnLib">ansi_tfl_table_tmw.mat</P>
		  <P Name="TargetLibSuffix"></P>
		  <P Name="TargetPreCompLibLocation"></P>
		  <P Name="GenFloatMathFcnCalls">NOT IN USE</P>
		  <P Name="TargetLangStandard">C89/C90 (ANSI)</P>
		  <P Name="CodeReplacementLibrary">None</P>
		  <P Name="UtilityFuncGeneration">Auto</P>
		  <P Name="ERTMultiwordTypeDef">System defined</P>
		  <P Name="ERTMultiwordLength">256</P>
		  <P Name="MultiwordLength">2048</P>
		  <P Name="GenerateFullHeader">on</P>
		  <P Name="GenerateSampleERTMain">off</P>
		  <P Name="GenerateTestInterfaces">off</P>
		  <P Name="ModelReferenceCompliant">on</P>
		  <P Name="ParMdlRefBuildCompliant">on</P>
		  <P Name="CompOptLevelCompliant">on</P>
		  <P Name="ConcurrentExecutionCompliant">on</P>
		  <P Name="IncludeMdlTerminateFcn">on</P>
		  <P Name="GeneratePreprocessorConditionals">Disable all</P>
		  <P Name="CombineOutputUpdateFcns">on</P>
		  <P Name="CombineSignalStateStructs">off</P>
		  <P Name="SuppressErrorStatus">off</P>
		  <P Name="ERTFirstTimeCompliant">off</P>
		  <P Name="IncludeFileDelimiter">Auto</P>
		  <P Name="ERTCustomFileBanners">off</P>
		  <P Name="SupportAbsoluteTime">on</P>
		  <P Name="LogVarNameModifier">rt_</P>
		  <P Name="MatFileLogging">on</P>
		  <P Name="MultiInstanceERTCode">off</P>
		  <P Name="CodeInterfacePackaging">Nonreusable function</P>
		  <P Name="SupportNonFinite">on</P>
		  <P Name="SupportComplex">on</P>
		  <P Name="PurelyIntegerCode">off</P>
		  <P Name="SupportContinuousTime">on</P>
		  <P Name="SupportNonInlinedSFcns">on</P>
		  <P Name="SupportVariableSizeSignals">off</P>
		  <P Name="EnableShiftOperators">on</P>
		  <P Name="ParenthesesLevel">Nominal</P>
		  <P Name="MATLABClassNameForMDSCustomization">Simulink.SoftwareTarget.GRTCustomization</P>
		  <P Name="ModelStepFunctionPrototypeControlCompliant">off</P>
		  <P Name="CPPClassGenCompliant">on</P>
		  <P Name="AutosarCompliant">off</P>
		  <P Name="GRTInterface">off</P>
		  <P Name="GenerateAllocFcn">off</P>
		  <P Name="UseMalloc">off</P>
		  <P Name="ExtMode">off</P>
		  <P Name="ExtModeStaticAlloc">off</P>
		  <P Name="ExtModeTesting">off</P>
		  <P Name="ExtModeStaticAllocSize">1000000</P>
		  <P Name="ExtModeTransport">0</P>
		  <P Name="ExtModeMexFile">ext_comm</P>
		  <P Name="ExtModeIntrfLevel">Level1</P>
		  <P Name="RTWCAPISignals">off</P>
		  <P Name="RTWCAPIParams">off</P>
		  <P Name="RTWCAPIStates">off</P>
		  <P Name="RTWCAPIRootIO">off</P>
		  <P Name="GenerateASAP2">off</P>
		  <P Name="MultiInstanceErrorCode">Error</P>
		</Object>
	      </Array>
	    </Object>
	    <Object ObjectID="18" Version="1.14.2" ClassName="hdlcoderui.hdlcc">
	      <P Name="Description">HDL Coder custom configuration component</P>
	      <P Name="Name">HDL Coder</P>
	      <Array PropName="HDLConfigFile" Type="Cell" Dimension="1*1">
		<Cell Class="char"> </Cell>
	      </Array>
	      <P Name="HDLCActiveTab">0</P>
	    </Object>
	    <Object ObjectID="19" Version="1.0" ClassName="SSC.SimscapeCC">
	      <Array PropName="DisabledProps" Type="Cell" Dimension="1*1">
		<Cell Class="char">Name</Cell>
	      </Array>
	      <P Name="Name">Simscape</P>
	      <P Name="EditingMode">Full</P>
	      <P Name="ExplicitSolverDiagnosticOptions">warning</P>
	      <P Name="GlobalZcOffDiagnosticOptions">warning</P>
	      <P Name="SimscapeLogType">none</P>
	      <P Name="SimscapeLogSimulationStatistics">off</P>
	      <P Name="SimscapeLogName">simlog</P>
	      <P Name="SimscapeLogDecimation">1</P>
	      <P Name="SimscapeLogLimitData">on</P>
	      <P Name="SimscapeLogDataHistory">5000</P>
	    </Object>
	  </Array>
	  <P Name="Name">Configuration</P>
	  <P Name="CurrentDlgPage">Model Referencing</P>
	  <P Name="ConfigPrmDlgPosition"> [ 380, 117, 1540, 884 ] </P>
	</Object>
      </Array>
      <Object Reference="true" PropName="ActiveConfigurationSet" ObjectID="7" ClassName="Simulink.ConfigSet">
      </Object>
    </ConfigurationSet>
    <ConcurrentExecutionSettings>
      <Object PropName="DataTransfer" ObjectID="20" ClassName="Simulink.GlobalDataTransfer">
	<P Name="DefaultTransitionBetweenSyncTasks" Class="char">Ensure deterministic transfer (maximum delay)</P>
	<P Name="DefaultTransitionBetweenAsyncTasks" Class="char">Ensure data integrity only</P>
	<P Name="DefaultTransitionBetweenContTasks" Class="char">Ensure deterministic transfer (minimum delay)</P>
	<P Name="DefaultExtrapolationMethodBetweenContTasks" Class="char">None</P>
	<P Name="AutoInsertRateTranBlk" Class="logical">0</P>
      </Object>
      <P Name="ExplicitPartitioning">off</P>
    </ConcurrentExecutionSettings>
    <SystemDefaults>
      <P Name="PaperOrientation">landscape</P>
      <P Name="PaperPositionMode">auto</P>
      <P Name="PaperType">usletter</P>
      <P Name="PaperUnits">inches</P>
      <P Name="TiledPaperMargins">[0.500000, 0.500000, 0.500000, 0.500000]</P>
      <P Name="TiledPageScale">1</P>
      <P Name="ShowPageBoundaries">off</P>
      <P Name="ModelBrowserVisibility">off</P>
      <P Name="ModelBrowserWidth">200</P>
      <P Name="ScreenColor">white</P>
    </SystemDefaults>
    <BlockDefaults>
      <P Name="ForegroundColor">black</P>
      <P Name="BackgroundColor">white</P>
      <P Name="DropShadow">off</P>
      <P Name="NamePlacement">normal</P>
      <P Name="FontName">Helvetica</P>
      <P Name="FontSize">10</P>
      <P Name="FontWeight">normal</P>
      <P Name="FontAngle">normal</P>
      <P Name="ShowName">on</P>
      <P Name="BlockRotation">0</P>
      <P Name="BlockMirror">off</P>
    </BlockDefaults>
    <AnnotationDefaults>
      <P Name="HorizontalAlignment">center</P>
      <P Name="VerticalAlignment">middle</P>
      <P Name="ForegroundColor">black</P>
      <P Name="BackgroundColor">white</P>
      <P Name="DropShadow">off</P>
      <P Name="FontName">Helvetica</P>
      <P Name="FontSize">10</P>
      <P Name="FontWeight">normal</P>
      <P Name="FontAngle">normal</P>
      <P Name="UseDisplayTextAsClickCallback">off</P>
    </AnnotationDefaults>
    <LineDefaults>
      <P Name="FontName">Helvetica</P>
      <P Name="FontSize">9</P>
      <P Name="FontWeight">normal</P>
      <P Name="FontAngle">normal</P>
    </LineDefaults>
    <MaskDefaults>
      <P Name="SelfModifiable">off</P>
      <P Name="IconFrame">on</P>
      <P Name="IconOpaque">on</P>
      <P Name="RunInitForIconRedraw">off</P>
      <P Name="IconRotate">none</P>
      <P Name="PortRotate">default</P>
      <P Name="IconUnits">autoscale</P>
    </MaskDefaults>
    <MaskParameterDefaults>
      <P Name="Evaluate">on</P>
      <P Name="Tunable">on</P>
      <P Name="NeverSave">off</P>
      <P Name="Internal">off</P>
      <P Name="ReadOnly">off</P>
      <P Name="Enabled">on</P>
      <P Name="Visible">on</P>
      <P Name="ToolTip">on</P>
    </MaskParameterDefaults>
    <BlockParameterDefaults>
      <Block BlockType="Abs">
	<P Name="ZeroCross">on</P>
	<P Name="SampleTime">-1</P>
	<P Name="OutMin">[]</P>
	<P Name="OutMax">[]</P>
	<P Name="OutDataTypeStr">Inherit: Same as input</P>
	<P Name="LockScale">off</P>
	<P Name="RndMeth">Floor</P>
	<P Name="SaturateOnIntegerOverflow">on</P>
      </Block>
      <Block BlockType="BusSelector">
	<P Name="OutputSignals">signal1,signal2,signal3</P>
	<P Name="OutputAsBus">off</P>
      </Block>
      <Block BlockType="Clock">
	<P Name="DisplayTime">off</P>
	<P Name="Decimation">10</P>
      </Block>
      <Block BlockType="ComplexToMagnitudeAngle">
	<P Name="Output">Magnitude and angle</P>
	<P Name="SampleTime">-1</P>
      </Block>
      <Block BlockType="Constant">
	<P Name="Value">1</P>
	<P Name="VectorParams1D">on</P>
	<P Name="SamplingMode">Sample based</P>
	<P Name="OutMin">[]</P>
	<P Name="OutMax">[]</P>
	<P Name="OutDataTypeStr">Inherit: Inherit from &apos;Constant value&apos;</P>
	<P Name="LockScale">off</P>
	<P Name="SampleTime">inf</P>
	<P Name="FramePeriod">inf</P>
	<P Name="PreserveConstantTs">off</P>
      </Block>
      <Block BlockType="Derivative">
	<P Name="CoefficientInTFapproximation">inf</P>
      </Block>
      <Block BlockType="Fcn">
	<P Name="Expr">sin(u[1])</P>
	<P Name="SampleTime">-1</P>
      </Block>
      <Block BlockType="Gain">
	<P Name="Gain">1</P>
	<P Name="Multiplication">Element-wise(K.*u)</P>
	<P Name="ParamMin">[]</P>
	<P Name="ParamMax">[]</P>
	<P Name="ParamDataTypeStr">Inherit: Same as input</P>
	<P Name="OutMin">[]</P>
	<P Name="OutMax">[]</P>
	<P Name="OutDataTypeStr">Inherit: Same as input</P>
	<P Name="LockScale">off</P>
	<P Name="RndMeth">Floor</P>
	<P Name="SaturateOnIntegerOverflow">on</P>
	<P Name="SampleTime">-1</P>
      </Block>
      <Block BlockType="Inport">
	<P Name="Port">1</P>
	<P Name="OutputFunctionCall">off</P>
	<P Name="OutMin">[]</P>
	<P Name="OutMax">[]</P>
	<P Name="OutDataTypeStr">Inherit: auto</P>
	<P Name="LockScale">off</P>
	<P Name="BusOutputAsStruct">off</P>
	<P Name="PortDimensions">-1</P>
	<P Name="VarSizeSig">Inherit</P>
	<P Name="SampleTime">-1</P>
	<P Name="SignalType">auto</P>
	<P Name="SamplingMode">auto</P>
	<P Name="LatchByDelayingOutsideSignal">off</P>
	<P Name="LatchInputForFeedbackSignals">off</P>
	<P Name="Interpolate">on</P>
      </Block>
      <Block BlockType="Integrator">
	<P Name="ExternalReset">none</P>
	<P Name="InitialConditionSource">internal</P>
	<P Name="InitialCondition">0</P>
	<P Name="LimitOutput">off</P>
	<P Name="UpperSaturationLimit">inf</P>
	<P Name="LowerSaturationLimit">-inf</P>
	<P Name="ShowSaturationPort">off</P>
	<P Name="ShowStatePort">off</P>
	<P Name="AbsoluteTolerance">auto</P>
	<P Name="IgnoreLimit">off</P>
	<P Name="ZeroCross">on</P>
	<P Name="ContinuousStateAttributes">&apos;&apos;</P>
      </Block>
      <Block BlockType="ManualSwitch">
	<P Name="CurrentSetting">1</P>
	<P Name="varsize">off</P>
	<P Name="SampleTime">-1</P>
      </Block>
      <Block BlockType="Mux">
	<P Name="Inputs">4</P>
	<P Name="DisplayOption">none</P>
	<P Name="UseBusObject">off</P>
	<P Name="BusObject">BusObject</P>
	<P Name="NonVirtualBus">off</P>
      </Block>
      <Block BlockType="Outport">
	<P Name="Port">1</P>
	<P Name="OutMin">[]</P>
	<P Name="OutMax">[]</P>
	<P Name="OutDataTypeStr">Inherit: auto</P>
	<P Name="LockScale">off</P>
	<P Name="BusOutputAsStruct">off</P>
	<P Name="PortDimensions">-1</P>
	<P Name="VarSizeSig">Inherit</P>
	<P Name="SampleTime">-1</P>
	<P Name="SignalType">auto</P>
	<P Name="SamplingMode">auto</P>
	<P Name="SourceOfInitialOutputValue">Dialog</P>
	<P Name="OutputWhenDisabled">held</P>
	<P Name="InitialOutput">[]</P>
      </Block>
      <Block BlockType="Product">
	<P Name="Inputs">2</P>
	<P Name="Multiplication">Element-wise(.*)</P>
	<P Name="CollapseMode">All dimensions</P>
	<P Name="CollapseDim">1</P>
	<P Name="InputSameDT">on</P>
	<P Name="OutMin">[]</P>
	<P Name="OutMax">[]</P>
	<P Name="OutDataTypeStr">Inherit: Same as first input</P>
	<P Name="LockScale">off</P>
	<P Name="RndMeth">Zero</P>
	<P Name="SaturateOnIntegerOverflow">on</P>
	<P Name="SampleTime">-1</P>
      </Block>
      <Block BlockType="RandomNumber">
	<P Name="Mean">0</P>
	<P Name="Variance">1</P>
	<P Name="Seed">0</P>
	<P Name="SampleTime">-1</P>
	<P Name="VectorParams1D">on</P>
      </Block>
      <Block BlockType="RealImagToComplex">
	<P Name="Input">Real and imag</P>
	<P Name="ConstantPart">0</P>
	<P Name="SampleTime">-1</P>
      </Block>
      <Block BlockType="Saturate">
	<P Name="UpperLimitSource">Dialog</P>
	<P Name="UpperLimit">0.5</P>
	<P Name="LowerLimitSource">Dialog</P>
	<P Name="LowerLimit">-0.5</P>
	<P Name="LinearizeAsGain">on</P>
	<P Name="ZeroCross">on</P>
	<P Name="SampleTime">-1</P>
	<P Name="OutMin">[]</P>
	<P Name="OutMax">[]</P>
	<P Name="OutDataTypeStr">Inherit: Same as input</P>
	<P Name="LockScale">off</P>
	<P Name="RndMeth">Floor</P>
      </Block>
      <Block BlockType="Scope">
	<P Name="ModelBased">off</P>
	<P Name="TickLabels">OneTimeTick</P>
	<P Name="ZoomMode">on</P>
	<P Name="Grid">on</P>
	<P Name="TimeRange">auto</P>
	<P Name="YMin">-5</P>
	<P Name="YMax">5</P>
	<P Name="SaveToWorkspace">off</P>
	<P Name="SaveName">ScopeData</P>
	<P Name="DataFormat">Array</P>
	<P Name="LimitDataPoints">on</P>
	<P Name="MaxDataPoints">5000</P>
	<P Name="Decimation">1</P>
	<P Name="SampleInput">off</P>
	<P Name="SampleTime">-1</P>
      </Block>
      <Block BlockType="Sin">
	<P Name="SineType">Time based</P>
	<P Name="TimeSource">Use simulation time</P>
	<P Name="Amplitude">1</P>
	<P Name="Bias">0</P>
	<P Name="Frequency">1</P>
	<P Name="Phase">0</P>
	<P Name="Samples">10</P>
	<P Name="Offset">0</P>
	<P Name="SampleTime">-1</P>
	<P Name="VectorParams1D">on</P>
      </Block>
      <Block BlockType="Step">
	<P Name="Time">1</P>
	<P Name="Before">0</P>
	<P Name="After">1</P>
	<P Name="SampleTime">-1</P>
	<P Name="VectorParams1D">on</P>
	<P Name="ZeroCross">on</P>
      </Block>
      <Block BlockType="SubSystem">
	<P Name="ShowPortLabels">FromPortIcon</P>
	<P Name="Permissions">ReadWrite</P>
	<P Name="PermitHierarchicalResolution">All</P>
	<P Name="TreatAsAtomicUnit">off</P>
	<P Name="MinAlgLoopOccurrences">off</P>
	<P Name="PropExecContextOutsideSubsystem">off</P>
	<P Name="CheckFcnCallInpInsideContextMsg">off</P>
	<P Name="SystemSampleTime">-1</P>
	<P Name="RTWSystemCode">Auto</P>
	<P Name="RTWFcnNameOpts">Auto</P>
	<P Name="RTWFileNameOpts">Auto</P>
	<P Name="FunctionInterfaceSpec">void_void</P>
	<P Name="FunctionWithSeparateData">off</P>
	<P Name="RTWMemSecFuncInitTerm">Inherit from model</P>
	<P Name="RTWMemSecFuncExecute">Inherit from model</P>
	<P Name="RTWMemSecDataConstants">Inherit from model</P>
	<P Name="RTWMemSecDataInternal">Inherit from model</P>
	<P Name="RTWMemSecDataParameters">Inherit from model</P>
	<P Name="SimViewingDevice">off</P>
	<P Name="DataTypeOverride">UseLocalSettings</P>
	<P Name="DataTypeOverrideAppliesTo">AllNumericTypes</P>
	<P Name="MinMaxOverflowLogging">UseLocalSettings</P>
	<P Name="Opaque">off</P>
	<P Name="MaskHideContents">off</P>
	<P Name="SFBlockType">NONE</P>
	<P Name="Variant">off</P>
	<P Name="GeneratePreprocessorConditionals">off</P>
	<P Name="ContentPreviewEnabled">off</P>
      </Block>
      <Block BlockType="Sum">
	<P Name="IconShape">rectangular</P>
	<P Name="Inputs">++</P>
	<P Name="CollapseMode">All dimensions</P>
	<P Name="CollapseDim">1</P>
	<P Name="InputSameDT">on</P>
	<P Name="AccumDataTypeStr">Inherit: Inherit via internal rule</P>
	<P Name="OutMin">[]</P>
	<P Name="OutMax">[]</P>
	<P Name="OutDataTypeStr">Inherit: Same as first input</P>
	<P Name="LockScale">off</P>
	<P Name="RndMeth">Floor</P>
	<P Name="SaturateOnIntegerOverflow">on</P>
	<P Name="SampleTime">-1</P>
      </Block>
      <Block BlockType="ToFile">
	<P Name="Filename">untitled.mat</P>
	<P Name="MatrixName">ans</P>
	<P Name="SaveFormat">Array</P>
	<P Name="Decimation">1</P>
	<P Name="SampleTime">-1</P>
      </Block>
      <Block BlockType="TransferFcn">
	<P Name="Numerator">[1]</P>
	<P Name="Denominator">[1 2 1]</P>
	<P Name="AbsoluteTolerance">auto</P>
	<P Name="ContinuousStateAttributes">&apos;&apos;</P>
	<P Name="Realization">auto</P>
      </Block>
    </BlockParameterDefaults>
    <System>
      <P Name="Location">[-11, -11, 1931, 1031]</P>
      <P Name="Open">on</P>
      <P Name="ModelBrowserWidth">200</P>
      <P Name="TiledPaperMargins">[0.500000, 0.500000, 0.500000, 0.500000]</P>
      <P Name="TiledPageScale">1</P>
      <P Name="ZoomFactor">150</P>
      <P Name="ReportName">simulink-default.rpt</P>
      <P Name="SIDHighWatermark">982</P>
      <Block BlockType="Reference" Name="10000 MVA, 230 kV&#xA;source" SID="1">
	<P Name="Ports">[0, 0, 0, 0, 0, 0, 3]</P>
	<P Name="Position">[1885, 530, 1970, 590]</P>
	<P Name="ZOrder">2173</P>
	<P Name="BlockMirror">on</P>
	<P Name="LibraryVersion">1.2362</P>
	<P Name="SourceBlock">powerlib/Electrical
Sources/Three-Phase Source</P>
	<P Name="SourceType">Three-Phase Source</P>
	<P Name="ContentPreviewEnabled">off</P>
	<P Name="Voltage">(230000)*1.00134</P>
	<P Name="PhaseAngle">0.74694</P>
	<P Name="Frequency">60</P>
	<P Name="InternalConnection">Yg</P>
	<P Name="SpecifyImpedance">on</P>
	<P Name="Resistance">0.3</P>
	<P Name="Inductance">0.5</P>
	<P Name="ShortCircuitLevel">10000e6</P>
	<P Name="BaseVoltage">230e3</P>
	<P Name="XRratio">10</P>
	<P Name="BusType">swing</P>
	<P Name="Pref">0</P>
	<P Name="Qref">0</P>
	<P Name="Qmin">-inf</P>
	<P Name="Qmax">inf</P>
      </Block>
      <Block BlockType="Reference" Name="B25&#xA;(13.8 kV)" SID="2">
	<P Name="Ports">[0, 0, 0, 0, 0, 3, 3]</P>
	<P Name="Position">[1625, 552, 1630, 608]</P>
	<P Name="ZOrder">2174</P>
	<P Name="BackgroundColor">black</P>
	<P Name="LibraryVersion">1.2362</P>
	<P Name="SourceBlock">powerlib/Measurements/Three-Phase
V-I Measurement</P>
	<P Name="SourceType">Three-Phase VI Measurement</P>
	<P Name="ContentPreviewEnabled">off</P>
	<P Name="VoltageMeasurement">phase-to-ground</P>
	<P Name="SetLabelV">on</P>
	<P Name="LabelV">Vabc_B25</P>
	<P Name="Vpu">on</P>
	<P Name="VpuLL">off</P>
	<P Name="CurrentMeasurement">yes</P>
	<P Name="SetLabelI">on</P>
	<P Name="LabelI">Iabc_B25</P>
	<P Name="Ipu">off</P>
	<P Name="Pbase">100e+06</P>
	<P Name="Vbase">13.8e+03</P>
	<P Name="OutputType">Complex</P>
	<P Name="PhasorSimulation">on</P>
	<P Name="PSBequivalent">0</P>
      </Block>
      <Block BlockType="BusSelector" Name="Bus Selector" SID="3">
	<P Name="Ports">[1, 9]</P>
	<P Name="Position">[960, 137, 970, 373]</P>
	<P Name="ZOrder">2168</P>
	<P Name="BlockMirror">on</P>
	<P Name="NamePlacement">alternate</P>
	<P Name="ShowName">off</P>
	<P Name="OutputSignals">dq0 components.Stator voltage  vd (pu),dq0 components.Stator voltage  vq (pu),Mechanical.Rotor angle deviation  d_theta (rad),Mechanical.Rotor speed  wm (pu),Mechanical.Electrical power  Pe (pu),Mechanical.Rotor speed deviation  dw (pu),dq0 components.Field current  ifd (pu),Output active power   Peo (pu),Output reactive power  Qeo (pu)</P>
	<Port>
	  <P Name="PortNumber">1</P>
	  <P Name="Name">&lt;Stator voltage  vd (pu)&gt;</P>
	  <P Name="RTWStorageClass">Auto</P>
	  <P Name="DataLoggingNameMode">SignalName</P>
	</Port>
	<Port>
	  <P Name="PortNumber">2</P>
	  <P Name="Name">&lt;Stator voltage  vq (pu)&gt;</P>
	  <P Name="RTWStorageClass">Auto</P>
	  <P Name="DataLoggingNameMode">SignalName</P>
	</Port>
	<Port>
	  <P Name="PortNumber">3</P>
	  <P Name="Name">&lt;Rotor angle deviation  d_theta (rad)&gt;</P>
	  <P Name="RTWStorageClass">Auto</P>
	  <P Name="DataLoggingNameMode">SignalName</P>
	</Port>
	<Port>
	  <P Name="PortNumber">4</P>
	  <P Name="Name">&lt;Rotor speed  wm (pu)&gt;</P>
	  <P Name="RTWStorageClass">Auto</P>
	  <P Name="DataLoggingNameMode">SignalName</P>
	</Port>
	<Port>
	  <P Name="PortNumber">5</P>
	  <P Name="Name">&lt;Electrical power  Pe (pu)&gt;</P>
	  <P Name="RTWStorageClass">Auto</P>
	  <P Name="DataLoggingNameMode">SignalName</P>
	</Port>
	<Port>
	  <P Name="PortNumber">6</P>
	  <P Name="Name">&lt;Rotor speed deviation  dw (pu)&gt;</P>
	  <P Name="RTWStorageClass">Auto</P>
	  <P Name="DataLoggingNameMode">SignalName</P>
	</Port>
	<Port>
	  <P Name="PortNumber">7</P>
	  <P Name="Name">&lt;Field current  ifd (pu)&gt;</P>
	  <P Name="RTWStorageClass">Auto</P>
	  <P Name="DataLoggingNameMode">SignalName</P>
	</Port>
	<Port>
	  <P Name="PortNumber">8</P>
	  <P Name="Name">&lt;Output active power   Peo (pu)&gt;</P>
	  <P Name="RTWStorageClass">Auto</P>
	  <P Name="DataLoggingNameMode">SignalName</P>
	</Port>
	<Port>
	  <P Name="PortNumber">9</P>
	  <P Name="Name">&lt;Output reactive power  Qeo (pu)&gt;</P>
	  <P Name="RTWStorageClass">Auto</P>
	  <P Name="DataLoggingNameMode">SignalName</P>
	</Port>
      </Block>
      <Block BlockType="Clock" Name="Clock" SID="424">
	<P Name="Position">[1330, 172, 1365, 208]</P>
	<P Name="ZOrder">2197</P>
	<P Name="Decimation">15</P>
      </Block>
      <Block BlockType="Scope" Name="Efd1" SID="4">
	<P Name="Ports">[1]</P>
	<P Name="Position">[1130, 664, 1160, 696]</P>
	<P Name="ZOrder">2179</P>
	<P Name="Floating">off</P>
	<P Name="Location">[5, 34, 1925, 1008]</P>
	<P Name="Open">off</P>
	<P Name="NumInputPorts">1</P>
	<List ListType="AxesTitles">
	  <P Name="axes1">%&lt;SignalLabel&gt;</P>
	</List>
	<List ListType="ScopeGraphics">
	  <P Name="FigureColor">[0.5 0.5 0.5]</P>
	  <P Name="AxesColor">[0 0 0]</P>
	  <P Name="AxesTickColor">[1 1 1]</P>
	  <P Name="LineColors">[1 1 0;1 0 1;0 1 1;1 0 0;0 1 0;0 0 1]</P>
	  <P Name="LineStyles">-|-|-|-|-|-</P>
	  <P Name="LineWidths">[0.5 0.5 0.5 0.5 0.5 0.5]</P>
	  <P Name="MarkerStyles">none|none|none|none|none|none</P>
	</List>
	<P Name="ShowLegends">off</P>
	<P Name="TimeRange">20</P>
	<P Name="YMin">0.5</P>
	<P Name="YMax">11</P>
	<P Name="SaveName">ScopeData1</P>
	<P Name="LimitDataPoints">off</P>
      </Block>
      <Block BlockType="Scope" Name="Efd2" SID="612">
	<P Name="Ports">[1]</P>
	<P Name="Position">[785, 84, 815, 116]</P>
	<P Name="ZOrder">2200</P>
	<P Name="Floating">off</P>
	<P Name="Location">[5, 34, 1925, 1008]</P>
	<P Name="Open">off</P>
	<P Name="NumInputPorts">1</P>
	<List ListType="AxesTitles">
	  <P Name="axes1">%&lt;SignalLabel&gt;</P>
	</List>
	<List ListType="ScopeGraphics">
	  <P Name="FigureColor">[0.5 0.5 0.5]</P>
	  <P Name="AxesColor">[0 0 0]</P>
	  <P Name="AxesTickColor">[1 1 1]</P>
	  <P Name="LineColors">[1 1 0;1 0 1;0 1 1;1 0 0;0 1 0;0 0 1]</P>
	  <P Name="LineStyles">-|-|-|-|-|-</P>
	  <P Name="LineWidths">[0.5 0.5 0.5 0.5 0.5 0.5]</P>
	  <P Name="MarkerStyles">none|none|none|none|none|none</P>
	</List>
	<P Name="ShowLegends">off</P>
	<P Name="TimeRange">20</P>
	<P Name="YMin">-0.6</P>
	<P Name="YMax">1.8</P>
	<P Name="SaveName">ScopeData10</P>
	<P Name="LimitDataPoints">off</P>
      </Block>
      <Block BlockType="Scope" Name="Efd3" SID="5">
	<P Name="Ports">[1]</P>
	<P Name="Position">[1165, 794, 1195, 826]</P>
	<P Name="ZOrder">2186</P>
	<P Name="Floating">off</P>
	<P Name="Location">[188, 365, 512, 604]</P>
	<P Name="Open">off</P>
	<P Name="NumInputPorts">1</P>
	<List ListType="AxesTitles">
	  <P Name="axes1">%&lt;SignalLabel&gt;</P>
	</List>
	<P Name="ShowLegends">off</P>
	<P Name="SaveName">ScopeData2</P>
      </Block>
      <Block BlockType="SubSystem" Name="Excitation system1" SID="703">
	<P Name="Ports">[3, 2]</P>
	<P Name="Position">[900, 567, 995, 683]</P>
	<P Name="ZOrder">2202</P>
	<P Name="RequestExecContextInheritance">off</P>
	<System>
	  <P Name="Location">[-9, 0, 1929, 1048]</P>
	  <P Name="Open">off</P>
	  <P Name="ModelBrowserWidth">200</P>
	  <P Name="TiledPaperMargins">[0.500000, 0.500000, 0.500000, 0.500000]</P>
	  <P Name="TiledPageScale">1</P>
	  <P Name="ZoomFactor">115</P>
	  <Block BlockType="Inport" Name="Vd" SID="704">
	    <P Name="Position">[20, 313, 50, 327]</P>
	    <P Name="ZOrder">147</P>
	    <P Name="IconDisplay">Port number</P>
	  </Block>
	  <Block BlockType="Inport" Name="Vq" SID="705">
	    <P Name="Position">[20, 443, 50, 457]</P>
	    <P Name="ZOrder">149</P>
	    <P Name="Port">2</P>
	    <P Name="IconDisplay">Port number</P>
	  </Block>
	  <Block BlockType="Inport" Name="ifd" SID="706">
	    <P Name="Position">[1150, 573, 1180, 587]</P>
	    <P Name="ZOrder">167</P>
	    <P Name="BlockMirror">on</P>
	    <P Name="NamePlacement">alternate</P>
	    <P Name="Port">3</P>
	    <P Name="IconDisplay">Port number</P>
	  </Block>
	  <Block BlockType="ComplexToMagnitudeAngle" Name="Complex to&#xA;Magnitude-Angle" SID="707">
	    <P Name="Ports">[1, 1]</P>
	    <P Name="Position">[170, 370, 200, 400]</P>
	    <P Name="ZOrder">130</P>
	    <P Name="NamePlacement">alternate</P>
	    <P Name="ShowName">off</P>
	    <P Name="Output">Magnitude</P>
	  </Block>
	  <Block BlockType="TransferFcn" Name="Damping Filter." SID="708">
	    <P Name="Position">[675, 454, 775, 496]</P>
	    <P Name="ZOrder">89</P>
	    <P Name="BlockMirror">on</P>
	    <P Name="Numerator">[.1*Kf 0]</P>
	    <P Name="Denominator">[1*Tf 1]</P>
	  </Block>
	  <Block BlockType="Fcn" Name="Fcn" SID="709">
	    <P Name="Position">[960, 420, 1020, 450]</P>
	    <P Name="ZOrder">769</P>
	    <P Name="BlockMirror">on</P>
	    <P Name="NamePlacement">alternate</P>
	    <P Name="Expr">0.6093*exp(0.1265*u)</P>
	  </Block>
	  <Block BlockType="Gain" Name="Gain1" SID="710">
	    <P Name="Position">[585, 744, 625, 786]</P>
	    <P Name="ZOrder">734</P>
	    <P Name="BlockMirror">on</P>
	    <P Name="NamePlacement">alternate</P>
	    <P Name="ParamDataTypeStr">Inherit: Inherit via internal rule</P>
	    <P Name="OutDataTypeStr">Inherit: Inherit via internal rule</P>
	    <P Name="SaturateOnIntegerOverflow">off</P>
	  </Block>
	  <Block BlockType="Gain" Name="Gain2" SID="754">
	    <P Name="Position">[575, 454, 615, 496]</P>
	    <P Name="ZOrder">800</P>
	    <P Name="BlockMirror">on</P>
	    <P Name="NamePlacement">alternate</P>
	    <P Name="Gain">3</P>
	    <P Name="ParamDataTypeStr">Inherit: Inherit via internal rule</P>
	    <P Name="OutDataTypeStr">Inherit: Inherit via internal rule</P>
	    <P Name="SaturateOnIntegerOverflow">off</P>
	  </Block>
	  <Block BlockType="Gain" Name="Gain4" SID="711">
	    <P Name="Position">[605, 367, 650, 403]</P>
	    <P Name="ZOrder">739</P>
	    <P Name="NamePlacement">alternate</P>
	    <P Name="Gain">Ka*.075</P>
	    <P Name="ParamDataTypeStr">Inherit: Inherit via internal rule</P>
	    <P Name="OutDataTypeStr">Inherit: Inherit via internal rule</P>
	    <P Name="SaturateOnIntegerOverflow">off</P>
	  </Block>
	  <Block BlockType="Gain" Name="Gain5" SID="712">
	    <P Name="Position">[970, 744, 1010, 786]</P>
	    <P Name="ZOrder">752</P>
	    <P Name="BlockMirror">on</P>
	    <P Name="NamePlacement">alternate</P>
	    <P Name="ParamDataTypeStr">Inherit: Inherit via internal rule</P>
	    <P Name="OutDataTypeStr">Inherit: Inherit via internal rule</P>
	    <P Name="SaturateOnIntegerOverflow">off</P>
	  </Block>
	  <Block BlockType="Gain" Name="Gain7" SID="713">
	    <P Name="Position">[340, 370, 370, 400]</P>
	    <P Name="ZOrder">779</P>
	    <P Name="ParamDataTypeStr">Inherit: Inherit via internal rule</P>
	    <P Name="OutDataTypeStr">Inherit: Inherit via internal rule</P>
	    <P Name="SaturateOnIntegerOverflow">off</P>
	  </Block>
	  <Block BlockType="TransferFcn" Name="Main Regulator" SID="714">
	    <P Name="Position">[750, 361, 805, 409]</P>
	    <P Name="ZOrder">90</P>
	    <P Name="NamePlacement">alternate</P>
	    <P Name="Denominator">[TA*1 1]</P>
	  </Block>
	  <Block BlockType="Reference" Name="PID Controller2" SID="715">
	    <P Name="Ports">[1, 1]</P>
	    <P Name="Position">[480, 707, 520, 743]</P>
	    <P Name="ZOrder">753</P>
	    <P Name="BlockMirror">on</P>
	    <P Name="NamePlacement">alternate</P>
	    <P Name="LibraryVersion">1.287</P>
	    <P Name="SourceBlock">simulink/Continuous/PID Controller</P>
	    <P Name="SourceType">PID 1dof</P>
	    <P Name="ContentPreviewEnabled">off</P>
	    <P Name="Controller">PID</P>
	    <P Name="TimeDomain">Continuous-time</P>
	    <P Name="SampleTime">-1</P>
	    <P Name="IntegratorMethod">Forward Euler</P>
	    <P Name="FilterMethod">Forward Euler</P>
	    <P Name="Form">Parallel</P>
	    <P Name="P">20</P>
	    <P Name="I">17.2</P>
	    <P Name="D">-.23</P>
	    <P Name="N">100</P>
	    <P Name="InitialConditionSource">internal</P>
	    <P Name="InitialConditionForIntegrator">0</P>
	    <P Name="InitialConditionForFilter">0</P>
	    <P Name="ExternalReset">none</P>
	    <P Name="IgnoreLimit">off</P>
	    <P Name="ZeroCross">on</P>
	    <P Name="LimitOutput">off</P>
	    <P Name="UpperSaturationLimit">inf</P>
	    <P Name="LowerSaturationLimit">-inf</P>
	    <P Name="LinearizeAsGain">on</P>
	    <P Name="AntiWindupMode">none</P>
	    <P Name="Kb">1</P>
	    <P Name="TrackingMode">off</P>
	    <P Name="Kt">1</P>
	    <P Name="RndMeth">Floor</P>
	    <P Name="SaturateOnIntegerOverflow">off</P>
	    <P Name="LockScale">off</P>
	    <P Name="PParamMin">[]</P>
	    <P Name="PParamMax">[]</P>
	    <P Name="PParamDataTypeStr">Inherit: Inherit via internal rule</P>
	    <P Name="IParamMin">[]</P>
	    <P Name="IParamMax">[]</P>
	    <P Name="IParamDataTypeStr">Inherit: Inherit via internal rule</P>
	    <P Name="DParamMin">[]</P>
	    <P Name="DParamMax">[]</P>
	    <P Name="DParamDataTypeStr">Inherit: Inherit via internal rule</P>
	    <P Name="NParamMin">[]</P>
	    <P Name="NParamMax">[]</P>
	    <P Name="NParamDataTypeStr">Inherit: Inherit via internal rule</P>
	    <P Name="KbParamMin">[]</P>
	    <P Name="KbParamMax">[]</P>
	    <P Name="KbParamDataTypeStr">Inherit: Inherit via internal rule</P>
	    <P Name="KtParamMin">[]</P>
	    <P Name="KtParamMax">[]</P>
	    <P Name="KtParamDataTypeStr">Inherit: Inherit via internal rule</P>
	    <P Name="POutMin">[]</P>
	    <P Name="POutMax">[]</P>
	    <P Name="POutDataTypeStr">Inherit: Inherit via internal rule</P>
	    <P Name="IOutMin">[]</P>
	    <P Name="IOutMax">[]</P>
	    <P Name="IOutDataTypeStr">Inherit: Inherit via internal rule</P>
	    <P Name="DOutMin">[]</P>
	    <P Name="DOutMax">[]</P>
	    <P Name="DOutDataTypeStr">Inherit: Inherit via internal rule</P>
	    <P Name="NOutMin">[]</P>
	    <P Name="NOutMax">[]</P>
	    <P Name="NOutDataTypeStr">Inherit: Inherit via internal rule</P>
	    <P Name="KbOutMin">[]</P>
	    <P Name="KbOutMax">[]</P>
	    <P Name="KbOutDataTypeStr">Inherit: Inherit via internal rule</P>
	    <P Name="KtOutMin">[]</P>
	    <P Name="KtOutMax">[]</P>
	    <P Name="KtOutDataTypeStr">Inherit: Inherit via internal rule</P>
	    <P Name="IntegratorOutMin">[]</P>
	    <P Name="IntegratorOutMax">[]</P>
	    <P Name="IntegratorOutDataTypeStr">Inherit: Inherit via internal rule</P>
	    <P Name="FilterOutMin">[]</P>
	    <P Name="FilterOutMax">[]</P>
	    <P Name="FilterOutDataTypeStr">Inherit: Inherit via internal rule</P>
	    <P Name="SumOutMin">[]</P>
	    <P Name="SumOutMax">[]</P>
	    <P Name="SumOutDataTypeStr">Inherit: Inherit via internal rule</P>
	    <P Name="SumI1OutMin">[]</P>
	    <P Name="SumI1OutMax">[]</P>
	    <P Name="SumI1OutDataTypeStr">Inherit: Inherit via internal rule</P>
	    <P Name="SumI2OutMin">[]</P>
	    <P Name="SumI2OutMax">[]</P>
	    <P Name="SumI2OutDataTypeStr">Inherit: Inherit via internal rule</P>
	    <P Name="SumI3OutMin">[]</P>
	    <P Name="SumI3OutMax">[]</P>
	    <P Name="SumI3OutDataTypeStr">Inherit: Inherit via internal rule</P>
	    <P Name="SumDOutMin">[]</P>
	    <P Name="SumDOutMax">[]</P>
	    <P Name="SumDOutDataTypeStr">Inherit: Inherit via internal rule</P>
	    <P Name="SumAccumDataTypeStr">Inherit: Inherit via internal rule</P>
	    <P Name="SumI1AccumDataTypeStr">Inherit: Inherit via internal rule</P>
	    <P Name="SumI2AccumDataTypeStr">Inherit: Inherit via internal rule</P>
	    <P Name="SumI3AccumDataTypeStr">Inherit: Inherit via internal rule</P>
	    <P Name="SumDAccumDataTypeStr">Inherit: Inherit via internal rule</P>
	    <P Name="SaturationOutMin">[]</P>
	    <P Name="SaturationOutMax">[]</P>
	    <P Name="SaturationOutDataTypeStr">Inherit: Same as input</P>
	    <P Name="IntegratorContinuousStateAttributes">&apos;&apos;</P>
	    <P Name="IntegratorStateMustResolveToSignalObject">off</P>
	    <P Name="IntegratorRTWStateStorageClass">Auto</P>
	    <P Name="FilterContinuousStateAttributes">&apos;&apos;</P>
	    <P Name="FilterStateMustResolveToSignalObject">off</P>
	    <P Name="FilterRTWStateStorageClass">Auto</P>
	  </Block>
	  <Block BlockType="RealImagToComplex" Name="Real-Imag to&#xA;Complex" SID="716">
	    <P Name="Ports">[2, 1]</P>
	    <P Name="Position">[95, 366, 125, 399]</P>
	    <P Name="ZOrder">129</P>
	    <P Name="NamePlacement">alternate</P>
	    <P Name="ShowName">off</P>
	  </Block>
	  <Block BlockType="Saturate" Name="Saturation3" SID="717">
	    <P Name="Ports">[1, 1]</P>
	    <P Name="Position">[1075, 370, 1105, 400]</P>
	    <P Name="ZOrder">199</P>
	    <P Name="InputPortMap">u0</P>
	    <P Name="UpperLimit">2.5</P>
	    <P Name="LowerLimit">-3</P>
	    <P Name="LinearizeAsGain">off</P>
	    <P Name="ZeroCross">off</P>
	  </Block>
	  <Block BlockType="Saturate" Name="Saturation5" SID="718">
	    <P Name="Ports">[1, 1]</P>
	    <P Name="Position">[560, 370, 590, 400]</P>
	    <P Name="ZOrder">201</P>
	    <P Name="InputPortMap">u0</P>
	    <P Name="UpperLimit">2</P>
	    <P Name="LowerLimit">-2</P>
	    <P Name="LinearizeAsGain">off</P>
	    <P Name="ZeroCross">off</P>
	  </Block>
	  <Block BlockType="Scope" Name="Scope1" SID="719">
	    <P Name="Ports">[1]</P>
	    <P Name="Position">[275, 289, 305, 321]</P>
	    <P Name="ZOrder">162</P>
	    <P Name="Floating">off</P>
	    <P Name="Location">[5, 48, 1543, 858]</P>
	    <P Name="Open">off</P>
	    <P Name="NumInputPorts">1</P>
	    <List ListType="AxesTitles">
	      <P Name="axes1">%&lt;SignalLabel&gt;</P>
	    </List>
	    <List ListType="ScopeGraphics">
	      <P Name="FigureColor">[0.501960784313725 0.501960784313725 0.501960784313725]</P>
	      <P Name="AxesColor">[0 0 0]</P>
	      <P Name="AxesTickColor">[1 1 1]</P>
	      <P Name="LineColors">[1 1 0;1 0 1;0 1 1;1 0 0;0 1 0;0 0 1]</P>
	      <P Name="LineStyles">-|-|-|-|-|-</P>
	      <P Name="LineWidths">[0.5 0.5 0.5 0.5 0.5 0.5]</P>
	      <P Name="MarkerStyles">none|none|none|none|none|none</P>
	    </List>
	    <P Name="ShowLegends">off</P>
	    <P Name="YMin">0.25</P>
	    <P Name="YMax">4.75</P>
	    <P Name="LimitDataPoints">off</P>
	  </Block>
	  <Block BlockType="Scope" Name="Scope11" SID="720">
	    <P Name="Ports">[1]</P>
	    <P Name="Position">[1065, 289, 1095, 321]</P>
	    <P Name="ZOrder">194</P>
	    <P Name="Floating">off</P>
	    <P Name="Location">[188, 365, 512, 604]</P>
	    <P Name="Open">off</P>
	    <P Name="NumInputPorts">1</P>
	    <List ListType="AxesTitles">
	      <P Name="axes1">%&lt;SignalLabel&gt;</P>
	    </List>
	    <P Name="ShowLegends">off</P>
	  </Block>
	  <Block BlockType="Scope" Name="Scope2" SID="721">
	    <P Name="Ports">[1]</P>
	    <P Name="Position">[1300, 409, 1330, 441]</P>
	    <P Name="ZOrder">202</P>
	    <P Name="Floating">off</P>
	    <P Name="Location">[188, 365, 512, 604]</P>
	    <P Name="Open">off</P>
	    <P Name="NumInputPorts">1</P>
	    <List ListType="AxesTitles">
	      <P Name="axes1">%&lt;SignalLabel&gt;</P>
	    </List>
	    <List ListType="ScopeGraphics">
	      <P Name="FigureColor">[0.5 0.5 0.5]</P>
	      <P Name="AxesColor">[0 0 0]</P>
	      <P Name="AxesTickColor">[1 1 1]</P>
	      <P Name="LineColors">[1 1 0;1 0 1;0 1 1;1 0 0;0 1 0;0 0 1]</P>
	      <P Name="LineStyles">-|-|-|-|-|-</P>
	      <P Name="LineWidths">[0.5 0.5 0.5 0.5 0.5 0.5]</P>
	      <P Name="MarkerStyles">none|none|none|none|none|none</P>
	    </List>
	    <P Name="ShowLegends">off</P>
	  </Block>
	  <Block BlockType="Scope" Name="Scope3" SID="722">
	    <P Name="Ports">[1]</P>
	    <P Name="Position">[1195, 369, 1225, 401]</P>
	    <P Name="ZOrder">164</P>
	    <P Name="Floating">off</P>
	    <P Name="Location">[188, 365, 512, 604]</P>
	    <P Name="Open">off</P>
	    <P Name="NumInputPorts">1</P>
	    <List ListType="AxesTitles">
	      <P Name="axes1">%&lt;SignalLabel&gt;</P>
	    </List>
	    <List ListType="ScopeGraphics">
	      <P Name="FigureColor">[0.5 0.5 0.5]</P>
	      <P Name="AxesColor">[0 0 0]</P>
	      <P Name="AxesTickColor">[1 1 1]</P>
	      <P Name="LineColors">[1 1 0;1 0 1;0 1 1;1 0 0;0 1 0;0 0 1]</P>
	      <P Name="LineStyles">-|-|-|-|-|-</P>
	      <P Name="LineWidths">[0.5 0.5 0.5 0.5 0.5 0.5]</P>
	      <P Name="MarkerStyles">none|none|none|none|none|none</P>
	    </List>
	    <P Name="ShowLegends">off</P>
	  </Block>
	  <Block BlockType="Scope" Name="Scope4" SID="723">
	    <P Name="Ports">[1]</P>
	    <P Name="Position">[420, 434, 450, 466]</P>
	    <P Name="ZOrder">187</P>
	    <P Name="Floating">off</P>
	    <P Name="Location">[188, 365, 512, 604]</P>
	    <P Name="Open">off</P>
	    <P Name="NumInputPorts">1</P>
	    <List ListType="AxesTitles">
	      <P Name="axes1">%&lt;SignalLabel&gt;</P>
	    </List>
	    <P Name="ShowLegends">off</P>
	  </Block>
	  <Block BlockType="Scope" Name="Scope5" SID="724">
	    <P Name="Ports">[1]</P>
	    <P Name="Position">[465, 749, 495, 781]</P>
	    <P Name="ZOrder">736</P>
	    <P Name="Floating">off</P>
	    <P Name="Location">[188, 365, 512, 604]</P>
	    <P Name="Open">off</P>
	    <P Name="NumInputPorts">1</P>
	    <List ListType="AxesTitles">
	      <P Name="axes1">%&lt;SignalLabel&gt;</P>
	    </List>
	    <P Name="ShowLegends">off</P>
	  </Block>
	  <Block BlockType="Scope" Name="Scope6" SID="725">
	    <P Name="Ports">[1]</P>
	    <P Name="Position">[340, 299, 370, 331]</P>
	    <P Name="ZOrder">744</P>
	    <P Name="Floating">off</P>
	    <P Name="Location">[1, 55, 1921, 1029]</P>
	    <P Name="Open">off</P>
	    <P Name="NumInputPorts">1</P>
	    <List ListType="AxesTitles">
	      <P Name="axes1">%&lt;SignalLabel&gt;</P>
	    </List>
	    <List ListType="ScopeGraphics">
	      <P Name="FigureColor">[0.5 0.5 0.5]</P>
	      <P Name="AxesColor">[0 0 0]</P>
	      <P Name="AxesTickColor">[1 1 1]</P>
	      <P Name="LineColors">[1 1 0;1 0 1;0 1 1;1 0 0;0 1 0;0 0 1]</P>
	      <P Name="LineStyles">-|-|-|-|-|-</P>
	      <P Name="LineWidths">[0.5 0.5 0.5 0.5 0.5 0.5]</P>
	      <P Name="MarkerStyles">none|none|none|none|none|none</P>
	    </List>
	    <P Name="ShowLegends">off</P>
	    <P Name="YMin">1.1075</P>
	    <P Name="YMax">1.1375</P>
	  </Block>
	  <Block BlockType="Scope" Name="Scope8" SID="726">
	    <P Name="Ports">[1]</P>
	    <P Name="Position">[845, 244, 875, 276]</P>
	    <P Name="ZOrder">191</P>
	    <P Name="Floating">off</P>
	    <P Name="Location">[188, 365, 512, 604]</P>
	    <P Name="Open">off</P>
	    <P Name="NumInputPorts">1</P>
	    <List ListType="AxesTitles">
	      <P Name="axes1">%&lt;SignalLabel&gt;</P>
	    </List>
	    <List ListType="ScopeGraphics">
	      <P Name="FigureColor">[0.5 0.5 0.5]</P>
	      <P Name="AxesColor">[0 0 0]</P>
	      <P Name="AxesTickColor">[1 1 1]</P>
	      <P Name="LineColors">[1 1 0;1 0 1;0 1 1;1 0 0;0 1 0;0 0 1]</P>
	      <P Name="LineStyles">-|-|-|-|-|-</P>
	      <P Name="LineWidths">[0.5 0.5 0.5 0.5 0.5 0.5]</P>
	      <P Name="MarkerStyles">none|none|none|none|none|none</P>
	    </List>
	    <P Name="ShowLegends">off</P>
	  </Block>
	  <Block BlockType="SubSystem" Name="Subsystem" SID="727">
	    <P Name="Ports">[2, 1]</P>
	    <P Name="Position">[1255, 286, 1355, 359]</P>
	    <P Name="ZOrder">160</P>
	    <P Name="RequestExecContextInheritance">off</P>
	    <System>
	      <P Name="Location">[-9, 0, 1929, 1048]</P>
	      <P Name="Open">off</P>
	      <P Name="ModelBrowserWidth">200</P>
	      <P Name="TiledPaperMargins">[0.500000, 0.500000, 0.500000, 0.500000]</P>
	      <P Name="TiledPageScale">1</P>
	      <P Name="ZoomFactor">100</P>
	      <Block BlockType="Inport" Name="Vt" SID="728">
		<P Name="Position">[35, 33, 65, 47]</P>
		<P Name="ZOrder">160</P>
		<P Name="IconDisplay">Port number</P>
	      </Block>
	      <Block BlockType="Inport" Name="Efd" SID="729">
		<P Name="Position">[40, 155, 60, 185]</P>
		<P Name="ZOrder">161</P>
		<P Name="Port">2</P>
		<P Name="IconDisplay">Port number</P>
	      </Block>
	      <Block BlockType="Gain" Name="Gain2" SID="730">
		<P Name="Position">[220, 22, 275, 58]</P>
		<P Name="ZOrder">158</P>
		<P Name="NamePlacement">alternate</P>
		<P Name="Gain">VRmax</P>
		<P Name="ParamDataTypeStr">Inherit: Inherit via internal rule</P>
		<P Name="OutDataTypeStr">Inherit: Inherit via internal rule</P>
		<P Name="SaturateOnIntegerOverflow">off</P>
	      </Block>
	      <Block BlockType="Gain" Name="Gain3" SID="731">
		<P Name="Position">[220, 237, 275, 273]</P>
		<P Name="ZOrder">159</P>
		<P Name="NamePlacement">alternate</P>
		<P Name="Gain">VRmin</P>
		<P Name="ParamDataTypeStr">Inherit: Inherit via internal rule</P>
		<P Name="OutDataTypeStr">Inherit: Inherit via internal rule</P>
		<P Name="SaturateOnIntegerOverflow">off</P>
	      </Block>
	      <Block BlockType="Reference" Name="Saturation&#xA;Dynamic" SID="732">
		<P Name="Ports">[3, 1]</P>
		<P Name="Position">[450, 135, 550, 205]</P>
		<P Name="ZOrder">156</P>
		<P Name="LibraryVersion">1.287</P>
		<P Name="SourceBlock">simulink/Discontinuities/Saturation
Dynamic</P>
		<P Name="SourceType">Saturation Dynamic</P>
		<P Name="ContentPreviewEnabled">off</P>
		<P Name="OutMin">[]</P>
		<P Name="OutMax">[]</P>
		<P Name="OutDataTypeStr">Inherit: Same as second input</P>
		<P Name="OutputDataTypeScalingMode">Same as second input</P>
		<P Name="OutDataType">fixdt(1, 16)</P>
		<P Name="OutScaling">2^-10</P>
		<P Name="LockScale">off</P>
		<P Name="RndMeth">Floor</P>
		<P Name="DoSatur">off</P>
	      </Block>
	      <Block BlockType="Scope" Name="Scope3" SID="733">
		<P Name="Ports">[1]</P>
		<P Name="Position">[900, 344, 930, 376]</P>
		<P Name="ZOrder">183</P>
		<P Name="Floating">off</P>
		<P Name="Location">[188, 365, 512, 604]</P>
		<P Name="Open">off</P>
		<P Name="NumInputPorts">1</P>
		<List ListType="AxesTitles">
		  <P Name="axes1">%&lt;SignalLabel&gt;</P>
		</List>
		<P Name="ShowLegends">off</P>
	      </Block>
	      <Block BlockType="Sum" Name="Sum1" SID="734">
		<P Name="Ports">[2, 1]</P>
		<P Name="Position">[730, 210, 750, 230]</P>
		<P Name="ZOrder">181</P>
		<P Name="ShowName">off</P>
		<P Name="IconShape">round</P>
		<P Name="Inputs">|++</P>
		<P Name="InputSameDT">off</P>
		<P Name="OutDataTypeStr">Inherit: Inherit via internal rule</P>
		<P Name="SaturateOnIntegerOverflow">off</P>
	      </Block>
	      <Block BlockType="Outport" Name="Efd1" SID="735">
		<P Name="Position">[915, 213, 945, 227]</P>
		<P Name="ZOrder">163</P>
		<P Name="IconDisplay">Port number</P>
	      </Block>
	      <Line>
		<P Name="ZOrder">1</P>
		<P Name="Src">734#out:1</P>
		<P Name="Points">[28, 0]</P>
		<Branch>
		  <P Name="ZOrder">2</P>
		  <P Name="Points">[0, 140]</P>
		  <P Name="Dst">733#in:1</P>
		</Branch>
		<Branch>
		  <P Name="ZOrder">3</P>
		  <P Name="Dst">735#in:1</P>
		</Branch>
	      </Line>
	      <Line>
		<P Name="ZOrder">4</P>
		<P Name="Src">730#out:1</P>
		<P Name="Points">[90, 0; 0, 105]</P>
		<P Name="Dst">732#in:1</P>
	      </Line>
	      <Line>
		<P Name="ZOrder">5</P>
		<P Name="Src">731#out:1</P>
		<P Name="Points">[91, 0; 0, -60]</P>
		<P Name="Dst">732#in:3</P>
	      </Line>
	      <Line>
		<P Name="ZOrder">6</P>
		<P Name="Src">732#out:1</P>
		<P Name="Points">[45, 0; 0, 50]</P>
		<P Name="Dst">734#in:1</P>
	      </Line>
	      <Line>
		<P Name="ZOrder">7</P>
		<P Name="Src">728#out:1</P>
		<P Name="Points">[72, 0]</P>
		<Branch>
		  <P Name="ZOrder">8</P>
		  <P Name="Dst">730#in:1</P>
		</Branch>
		<Branch>
		  <P Name="ZOrder">9</P>
		  <P Name="Points">[0, 215]</P>
		  <P Name="Dst">731#in:1</P>
		</Branch>
	      </Line>
	      <Line>
		<P Name="ZOrder">10</P>
		<P Name="Src">729#out:1</P>
		<P Name="Dst">732#in:2</P>
	      </Line>
	    </System>
	  </Block>
	  <Block BlockType="SubSystem" Name="Subsystem1" SID="736">
	    <P Name="Ports">[1, 1]</P>
	    <P Name="Position">[810, 735, 850, 795]</P>
	    <P Name="ZOrder">775</P>
	    <P Name="BlockMirror">on</P>
	    <P Name="RequestExecContextInheritance">off</P>
	    <System>
	      <P Name="Location">[-9, 0, 1929, 1048]</P>
	      <P Name="Open">off</P>
	      <P Name="ModelBrowserWidth">200</P>
	      <P Name="TiledPaperMargins">[0.500000, 0.500000, 0.500000, 0.500000]</P>
	      <P Name="TiledPageScale">1</P>
	      <P Name="ZoomFactor">100</P>
	      <Block BlockType="Inport" Name="In1" SID="737">
		<P Name="Position">[415, 38, 445, 52]</P>
		<P Name="ZOrder">755</P>
		<P Name="BlockMirror">on</P>
		<P Name="IconDisplay">Port number</P>
	      </Block>
	      <Block BlockType="TransferFcn" Name="Main Regulator2" SID="738">
		<P Name="Position">[250, 21, 290, 69]</P>
		<P Name="ZOrder">754</P>
		<P Name="BlockMirror">on</P>
		<P Name="Denominator">[.39 1]</P>
	      </Block>
	      <Block BlockType="Outport" Name="Out1" SID="739">
		<P Name="Position">[20, 38, 50, 52]</P>
		<P Name="ZOrder">756</P>
		<P Name="BlockMirror">on</P>
		<P Name="IconDisplay">Port number</P>
	      </Block>
	      <Line>
		<P Name="ZOrder">1</P>
		<P Name="Src">737#out:1</P>
		<P Name="Dst">738#in:1</P>
	      </Line>
	      <Line>
		<P Name="ZOrder">2</P>
		<P Name="Src">738#out:1</P>
		<P Name="Dst">739#in:1</P>
	      </Line>
	    </System>
	  </Block>
	  <Block BlockType="Sum" Name="Sum" SID="740">
	    <P Name="Ports">[4, 1]</P>
	    <P Name="Position">[455, 360, 485, 400]</P>
	    <P Name="ZOrder">81</P>
	    <P Name="ShowName">off</P>
	    <P Name="IconShape">round</P>
	    <P Name="Inputs">|+-++</P>
	    <P Name="InputSameDT">off</P>
	    <P Name="OutDataTypeStr">Inherit: Inherit via internal rule</P>
	    <P Name="SaturateOnIntegerOverflow">off</P>
	  </Block>
	  <Block BlockType="Sum" Name="Sum1" SID="741">
	    <P Name="Ports">[3, 1]</P>
	    <P Name="Position">[900, 375, 920, 395]</P>
	    <P Name="ZOrder">92</P>
	    <P Name="ShowName">off</P>
	    <P Name="IconShape">round</P>
	    <P Name="Inputs">|++-</P>
	    <P Name="InputSameDT">off</P>
	    <P Name="OutDataTypeStr">Inherit: Inherit via internal rule</P>
	    <P Name="SaturateOnIntegerOverflow">off</P>
	  </Block>
	  <Block BlockType="Sum" Name="Sum2" SID="742">
	    <P Name="Ports">[3, 1]</P>
	    <P Name="Position">[515, 375, 535, 395]</P>
	    <P Name="ZOrder">93</P>
	    <P Name="ShowName">off</P>
	    <P Name="IconShape">round</P>
	    <P Name="Inputs">|+-+</P>
	    <P Name="InputSameDT">off</P>
	    <P Name="OutDataTypeStr">Inherit: Inherit via internal rule</P>
	    <P Name="SaturateOnIntegerOverflow">off</P>
	  </Block>
	  <Block BlockType="Sum" Name="Sum3" SID="743">
	    <P Name="Ports">[2, 1]</P>
	    <P Name="Position">[1030, 585, 1050, 605]</P>
	    <P Name="ZOrder">166</P>
	    <P Name="BlockMirror">on</P>
	    <P Name="NamePlacement">alternate</P>
	    <P Name="ShowName">off</P>
	    <P Name="IconShape">round</P>
	    <P Name="Inputs">|-+</P>
	    <P Name="InputSameDT">off</P>
	    <P Name="OutDataTypeStr">Inherit: Inherit via internal rule</P>
	    <P Name="SaturateOnIntegerOverflow">off</P>
	  </Block>
	  <Block BlockType="TransferFcn" Name="Transfer Fcn3" SID="744">
	    <P Name="Position">[940, 338, 1040, 382]</P>
	    <P Name="ZOrder">91</P>
	    <P Name="Denominator">[1*Te Ke]</P>
	  </Block>
	  <Block BlockType="TransferFcn" Name="Transfer Fcn6" SID="745">
	    <P Name="Position">[245, 366, 305, 404]</P>
	    <P Name="ZOrder">83</P>
	    <P Name="Numerator">[Kr]</P>
	    <P Name="Denominator">[Tr 1]</P>
	  </Block>
	  <Block BlockType="Constant" Name="wref" SID="746">
	    <P Name="Position">[300, 243, 345, 277]</P>
	    <P Name="ZOrder">133</P>
	    <P Name="NamePlacement">alternate</P>
	    <P Name="ShowName">off</P>
	  </Block>
	  <Block BlockType="Constant" Name="wref2" SID="747">
	    <P Name="Position">[1150, 645, 1180, 675]</P>
	    <P Name="ZOrder">176</P>
	    <P Name="BlockMirror">on</P>
	    <P Name="ShowName">off</P>
	  </Block>
	  <Block BlockType="Outport" Name="Efd." SID="748">
	    <P Name="Position">[1415, 458, 1445, 472]</P>
	    <P Name="ZOrder">157</P>
	    <P Name="IconDisplay">Port number</P>
	  </Block>
	  <Block BlockType="Outport" Name="vt" SID="749">
	    <P Name="Position">[1415, 538, 1445, 552]</P>
	    <P Name="ZOrder">799</P>
	    <P Name="Port">2</P>
	    <P Name="IconDisplay">Port number</P>
	  </Block>
	  <Line>
	    <P Name="ZOrder">1</P>
	    <P Name="Src">743#out:1</P>
	    <P Name="Points">[-7, 0; 0, 170]</P>
	    <P Name="Dst">712#in:1</P>
	  </Line>
	  <Line>
	    <P Name="ZOrder">2</P>
	    <P Name="Src">706#out:1</P>
	    <P Name="Points">[-55, 0; 0, 15]</P>
	    <P Name="Dst">743#in:1</P>
	  </Line>
	  <Line>
	    <P Name="ZOrder">3</P>
	    <P Name="Src">708#out:1</P>
	    <P Name="Dst">754#in:1</P>
	  </Line>
	  <Line>
	    <P Name="ZOrder">4</P>
	    <P Name="Src">741#out:1</P>
	    <P Name="Points">[5, 0; 0, -25]</P>
	    <P Name="Dst">744#in:1</P>
	  </Line>
	  <Line>
	    <P Name="ZOrder">5</P>
	    <P Name="Src">716#out:1</P>
	    <P Name="Dst">707#in:1</P>
	  </Line>
	  <Line>
	    <P Name="ZOrder">6</P>
	    <P Name="Src">746#out:1</P>
	    <P Name="Points">[0, -19; 73, 0; 0, 37; 18, 0; 0, 83]</P>
	    <P Name="Dst">740#in:1</P>
	  </Line>
	  <Line>
	    <P Name="ZOrder">7</P>
	    <P Name="Src">704#out:1</P>
	    <P Name="Points">[18, 0; 0, 55]</P>
	    <P Name="Dst">716#in:1</P>
	  </Line>
	  <Line>
	    <P Name="ZOrder">8</P>
	    <P Name="Src">705#out:1</P>
	    <P Name="Points">[18, 0; 0, -60]</P>
	    <P Name="Dst">716#in:2</P>
	  </Line>
	  <Line>
	    <P Name="ZOrder">9</P>
	    <P Name="Src">744#out:1</P>
	    <P Name="Points">[-1, 0]</P>
	    <Branch>
	      <P Name="ZOrder">10</P>
	      <P Name="Points">[0, 25]</P>
	      <P Name="Dst">717#in:1</P>
	    </Branch>
	    <Branch>
	      <P Name="ZOrder">11</P>
	      <P Name="Points">[0, -55]</P>
	      <P Name="Dst">720#in:1</P>
	    </Branch>
	  </Line>
	  <Line>
	    <P Name="ZOrder">12</P>
	    <P Name="Src">740#out:1</P>
	    <P Name="Points">[3, 0; 0, -7]</P>
	    <P Name="Dst">742#in:1</P>
	  </Line>
	  <Line>
	    <P Name="ZOrder">13</P>
	    <P Name="Src">718#out:1</P>
	    <P Name="Dst">711#in:1</P>
	  </Line>
	  <Line>
	    <P Name="ZOrder">14</P>
	    <P Name="Src">717#out:1</P>
	    <P Name="Points">[23, 0]</P>
	    <Branch>
	      <P Name="ZOrder">15</P>
	      <P Name="Points">[0, 50]</P>
	      <Branch>
		<P Name="ZOrder">16</P>
		<P Name="Points">[0, 40]</P>
		<P Name="Dst">708#in:1</P>
	      </Branch>
	      <Branch>
		<P Name="ZOrder">17</P>
		<P Name="Dst">709#in:1</P>
	      </Branch>
	    </Branch>
	    <Branch>
	      <P Name="ZOrder">18</P>
	      <P Name="Points">[14, 0]</P>
	      <Branch>
		<P Name="ZOrder">19</P>
		<P Name="Dst">722#in:1</P>
	      </Branch>
	      <Branch>
		<P Name="ZOrder">20</P>
		<P Name="Points">[0, -45]</P>
		<P Name="Dst">727#in:2</P>
	      </Branch>
	    </Branch>
	  </Line>
	  <Line>
	    <P Name="ZOrder">21</P>
	    <P Name="Src">727#out:1</P>
	    <P Name="Points">[24, 0; 0, 140]</P>
	    <Branch>
	      <P Name="ZOrder">22</P>
	      <P Name="Points">[0, 2; -115, 0; 0, -42]</P>
	      <P Name="Dst">721#in:1</P>
	    </Branch>
	    <Branch>
	      <P Name="ZOrder">23</P>
	      <P Name="Dst">748#in:1</P>
	    </Branch>
	  </Line>
	  <Line>
	    <P Name="ZOrder">24</P>
	    <P Name="Src">710#out:1</P>
	    <P Name="Points">[-38, 0]</P>
	    <Branch>
	      <P Name="ZOrder">25</P>
	      <P Name="Points">[0, -40]</P>
	      <P Name="Dst">715#in:1</P>
	    </Branch>
	    <Branch>
	      <P Name="ZOrder">26</P>
	      <P Name="Points">[0, 42; -92, 0]</P>
	      <P Name="Dst">724#in:1</P>
	    </Branch>
	  </Line>
	  <Line>
	    <P Name="ZOrder">27</P>
	    <P Name="Src">709#out:1</P>
	    <P Name="Points">[-45, 0]</P>
	    <P Name="Dst">741#in:3</P>
	  </Line>
	  <Line>
	    <P Name="ZOrder">28</P>
	    <P Name="Src">747#out:1</P>
	    <P Name="Points">[-105, 0]</P>
	    <P Name="Dst">743#in:2</P>
	  </Line>
	  <Line>
	    <P Name="ZOrder">29</P>
	    <P Name="Src">742#out:1</P>
	    <P Name="Dst">718#in:1</P>
	  </Line>
	  <Line>
	    <P Name="ZOrder">30</P>
	    <P Name="Src">712#out:1</P>
	    <P Name="Dst">736#in:1</P>
	  </Line>
	  <Line>
	    <P Name="ZOrder">31</P>
	    <P Name="Src">736#out:1</P>
	    <P Name="Dst">710#in:1</P>
	  </Line>
	  <Line>
	    <P Name="ZOrder">32</P>
	    <P Name="Src">713#out:1</P>
	    <P Name="Points">[18, 0]</P>
	    <Branch>
	      <P Name="ZOrder">33</P>
	      <P Name="Points">[0, -31]</P>
	      <Branch>
		<P Name="ZOrder">34</P>
		<P Name="Points">[0, -129; 755, 0; 0, 80]</P>
		<P Name="Dst">727#in:1</P>
	      </Branch>
	      <Branch>
		<P Name="ZOrder">35</P>
		<P Name="Points">[-68, 0]</P>
		<P Name="Dst">725#in:1</P>
	      </Branch>
	    </Branch>
	    <Branch>
	      <P Name="ZOrder">36</P>
	      <P Name="Points">[16, 0; 0, 17]</P>
	      <Branch>
		<P Name="ZOrder">37</P>
		<P Name="Points">[26, 0; 0, -22]</P>
		<P Name="Dst">740#in:2</P>
	      </Branch>
	      <Branch>
		<P Name="ZOrder">38</P>
		<P Name="Points">[-14, 0; 0, 48]</P>
		<P Name="Dst">723#in:1</P>
	      </Branch>
	    </Branch>
	  </Line>
	  <Line>
	    <P Name="ZOrder">39</P>
	    <P Name="Src">745#out:1</P>
	    <P Name="Dst">713#in:1</P>
	  </Line>
	  <Line>
	    <P Name="ZOrder">40</P>
	    <P Name="Src">714#out:1</P>
	    <P Name="Points">[4, 0; 0, -12]</P>
	    <Branch>
	      <P Name="ZOrder">41</P>
	      <P Name="Points">[0, -113]</P>
	      <P Name="Dst">726#in:1</P>
	    </Branch>
	    <Branch>
	      <P Name="ZOrder">42</P>
	      <P Name="Dst">741#in:1</P>
	    </Branch>
	  </Line>
	  <Line>
	    <P Name="ZOrder">43</P>
	    <P Name="Src">715#out:1</P>
	    <P Name="Points">[-102, 0; 0, -307; 69, 0; 0, -19]</P>
	    <P Name="Dst">740#in:3</P>
	  </Line>
	  <Line>
	    <P Name="ZOrder">44</P>
	    <P Name="Src">707#out:1</P>
	    <P Name="Points">[7, 0]</P>
	    <Branch>
	      <P Name="ZOrder">45</P>
	      <P Name="Points">[0, -287; 1188, 0]</P>
	      <P Name="Dst">749#in:1</P>
	    </Branch>
	    <Branch>
	      <P Name="ZOrder">46</P>
	      <P Name="Points">[18, 0]</P>
	      <Branch>
		<P Name="ZOrder">47</P>
		<P Name="Points">[10, 0; 0, -80]</P>
		<P Name="Dst">719#in:1</P>
	      </Branch>
	      <Branch>
		<P Name="ZOrder">48</P>
		<P Name="Dst">745#in:1</P>
	      </Branch>
	    </Branch>
	  </Line>
	  <Line>
	    <P Name="ZOrder">49</P>
	    <P Name="Src">711#out:1</P>
	    <P Name="Dst">714#in:1</P>
	  </Line>
	  <Line>
	    <P Name="ZOrder">50</P>
	    <P Name="Src">754#out:1</P>
	    <P Name="Points">[-66, 0]</P>
	    <P Name="Dst">742#in:2</P>
	  </Line>
	  <Annotation SID="753">
	    <P Name="Name">Vref</P>
	    <P Name="Position">[367, 251, 388, 266]</P>
	    <P Name="InternalMargins">[0, 0, 0, 0]</P>
	    <P Name="FixedHeight">off</P>
	    <P Name="FixedWidth">off</P>
	    <P Name="HorizontalAlignment">left</P>
	    <P Name="VerticalAlignment">top</P>
	    <P Name="ZOrder">-1</P>
	  </Annotation>
	  <Annotation SID="752">
	    <P Name="Name">Vt</P>
	    <P Name="Position">[222, 368, 234, 383]</P>
	    <P Name="InternalMargins">[0, 0, 0, 0]</P>
	    <P Name="FixedHeight">off</P>
	    <P Name="FixedWidth">off</P>
	    <P Name="HorizontalAlignment">left</P>
	    <P Name="VerticalAlignment">top</P>
	    <P Name="ZOrder">-2</P>
	  </Annotation>
	  <Annotation SID="751">
	    <P Name="Name">Vt</P>
	    <P Name="Position">[401, 368, 413, 383]</P>
	    <P Name="InternalMargins">[0, 0, 0, 0]</P>
	    <P Name="FixedHeight">off</P>
	    <P Name="FixedWidth">off</P>
	    <P Name="HorizontalAlignment">left</P>
	    <P Name="VerticalAlignment">top</P>
	    <P Name="ZOrder">-3</P>
	  </Annotation>
	  <Annotation SID="750">
	    <P Name="Name">Efd</P>
	    <P Name="Position">[1223, 351, 1241, 366]</P>
	    <P Name="InternalMargins">[0, 0, 0, 0]</P>
	    <P Name="FixedHeight">off</P>
	    <P Name="FixedWidth">off</P>
	    <P Name="HorizontalAlignment">left</P>
	    <P Name="VerticalAlignment">top</P>
	    <P Name="ZOrder">-4</P>
	  </Annotation>
	</System>
      </Block>
      <Block BlockType="Gain" Name="Gain1" SID="119">
	<P Name="Position">[1030, 500, 1060, 530]</P>
	<P Name="ZOrder">2183</P>
	<P Name="BlockRotation">270</P>
	<P Name="BlockMirror">on</P>
	<P Name="NamePlacement">alternate</P>
	<P Name="ParamDataTypeStr">Inherit: Inherit via internal rule</P>
	<P Name="OutDataTypeStr">Inherit: Inherit via internal rule</P>
	<P Name="SaturateOnIntegerOverflow">off</P>
      </Block>
      <Block BlockType="Reference" Name="Line 1&#xA;(10 km)" SID="120">
	<P Name="Ports">[0, 0, 0, 0, 0, 3, 3]</P>
	<P Name="Position">[1240, 553, 1320, 607]</P>
	<P Name="ZOrder">2175</P>
	<P Name="AttributesFormatString">\n</P>
	<P Name="LibraryVersion">1.2362</P>
	<P Name="SourceBlock">powerlib/Elements/Three-Phase
PI Section Line</P>
	<P Name="SourceType">Three-Phase PI Section Line</P>
	<P Name="LConnTagsString">a|b|c</P>
	<P Name="RConnTagsString">A|B|C</P>
	<P Name="Frequency">60</P>
	<P Name="Resistances">[0.102 0.3864] </P>
	<P Name="Inductances">[ 0.13 4.1264e-3] </P>
	<P Name="Capacitances">[0.25 7.751e-9]</P>
	<P Name="Length">10</P>
      </Block>
      <Block BlockType="Mux" Name="Mux1" SID="423">
	<P Name="Ports">[2, 1]</P>
	<P Name="Position">[1400, 83, 1410, 227]</P>
	<P Name="ZOrder">2196</P>
	<P Name="ShowName">off</P>
	<P Name="Inputs">2</P>
	<P Name="DisplayOption">bar</P>
      </Block>
      <Block BlockType="Constant" Name="Pref2" SID="122">
	<P Name="Position">[595, 451, 640, 489]</P>
	<P Name="ZOrder">2177</P>
	<P Name="NamePlacement">alternate</P>
	<P Name="ShowName">off</P>
	<P Name="Value">Pm0</P>
      </Block>
      <Block BlockType="SubSystem" Name="SC-OTEC-SMC1" SID="873">
	<P Name="Ports">[3, 1]</P>
	<P Name="Position">[890, 400, 980, 510]</P>
	<P Name="ZOrder">2210</P>
	<P Name="RequestExecContextInheritance">off</P>
	<System>
	  <P Name="Location">[-9, 0, 1929, 1048]</P>
	  <P Name="Open">off</P>
	  <P Name="ModelBrowserWidth">200</P>
	  <P Name="TiledPaperMargins">[0.500000, 0.500000, 0.500000, 0.500000]</P>
	  <P Name="TiledPageScale">1</P>
	  <P Name="ZoomFactor">150</P>
	  <Block BlockType="Inport" Name="dwr&#xA;" SID="874">
	    <P Name="Position">[243, 185, 267, 215]</P>
	    <P Name="ZOrder">346</P>
	    <P Name="BlockRotation">270</P>
	    <P Name="BlockMirror">on</P>
	    <P Name="NamePlacement">alternate</P>
	    <P Name="IconDisplay">Port number</P>
	  </Block>
	  <Block BlockType="Inport" Name="Pref" SID="875">
	    <P Name="Position">[433, 500, 457, 530]</P>
	    <P Name="ZOrder">2143</P>
	    <P Name="BlockRotation">270</P>
	    <P Name="BlockMirror">on</P>
	    <P Name="NamePlacement">alternate</P>
	    <P Name="Port">2</P>
	    <P Name="IconDisplay">Port number</P>
	  </Block>
	  <Block BlockType="Inport" Name="wr&#xA;1" SID="876">
	    <P Name="Position">[138, 330, 162, 360]</P>
	    <P Name="ZOrder">2151</P>
	    <P Name="BlockRotation">270</P>
	    <P Name="BlockMirror">on</P>
	    <P Name="NamePlacement">alternate</P>
	    <P Name="Port">3</P>
	    <P Name="IconDisplay">Port number</P>
	  </Block>
	  <Block BlockType="Abs" Name="Abs" SID="877">
	    <P Name="Position">[680, 90, 710, 120]</P>
	    <P Name="ZOrder">2148</P>
	    <P Name="BlockRotation">270</P>
	    <P Name="BlockMirror">on</P>
	    <P Name="NamePlacement">alternate</P>
	    <P Name="SaturateOnIntegerOverflow">off</P>
	  </Block>
	  <Block BlockType="Constant" Name="Constant1" SID="878">
	    <P Name="Position">[615, 160, 645, 190]</P>
	    <P Name="ZOrder">2146</P>
	    <P Name="Value">1000</P>
	  </Block>
	  <Block BlockType="Constant" Name="Constant2" SID="879">
	    <P Name="Position">[595, 310, 625, 340]</P>
	    <P Name="ZOrder">2150</P>
	    <P Name="Value">25</P>
	  </Block>
	  <Block BlockType="SubSystem" Name="Energy conversation system" SID="880">
	    <P Name="Ports">[2, 1]</P>
	    <P Name="Position">[875, 421, 970, 499]</P>
	    <P Name="ZOrder">335</P>
	    <P Name="RequestExecContextInheritance">off</P>
	    <System>
	      <P Name="Location">[-7, -7, 1543, 831]</P>
	      <P Name="Open">off</P>
	      <P Name="ModelBrowserWidth">200</P>
	      <P Name="TiledPaperMargins">[0.500000, 0.500000, 0.500000, 0.500000]</P>
	      <P Name="TiledPageScale">1</P>
	      <P Name="ZoomFactor">100</P>
	      <Block BlockType="Inport" Name="mw" SID="881">
		<P Name="Position">[160, 223, 190, 237]</P>
		<P Name="ZOrder">88</P>
		<P Name="IconDisplay">Port number</P>
	      </Block>
	      <Block BlockType="Inport" Name="Tstm" SID="882">
		<P Name="Position">[155, 298, 185, 312]</P>
		<P Name="ZOrder">89</P>
		<P Name="Port">2</P>
		<P Name="IconDisplay">Port number</P>
	      </Block>
	      <Block BlockType="Fcn" Name="Fcn" SID="883">
		<P Name="Position">[425, 270, 485, 300]</P>
		<P Name="ZOrder">87</P>
		<P Name="Expr">((u(1)*(3*Eff*Cp*E))/((u(2)+273.15)*16*(Eff+1)))</P>
	      </Block>
	      <Block BlockType="Fcn" Name="Fcn1" SID="884">
		<P Name="Position">[425, 390, 485, 420]</P>
		<P Name="ZOrder">90</P>
		<P Name="Expr">(((u(1)-Tc)^2)-(0.3*(DTdes)^2))</P>
	      </Block>
	      <Block BlockType="Fcn" Name="Fcn2" SID="885">
		<P Name="Position">[1000, 410, 1060, 440]</P>
		<P Name="ZOrder">2134</P>
		<P Name="Expr">u(1)*u(2)</P>
	      </Block>
	      <Block BlockType="Gain" Name="Gain" SID="886">
		<P Name="Position">[840, 325, 870, 355]</P>
		<P Name="ZOrder">92</P>
		<P Name="Gain">.000001</P>
		<P Name="ParamDataTypeStr">Inherit: Inherit via internal rule</P>
		<P Name="OutDataTypeStr">Inherit: Inherit via internal rule</P>
		<P Name="SaturateOnIntegerOverflow">off</P>
	      </Block>
	      <Block BlockType="Mux" Name="Mux" SID="887">
		<P Name="Ports">[2, 1]</P>
		<P Name="Position">[325, 246, 335, 324]</P>
		<P Name="ZOrder">86</P>
		<P Name="ShowName">off</P>
		<P Name="Inputs">2</P>
		<P Name="DisplayOption">bar</P>
	      </Block>
	      <Block BlockType="Mux" Name="Mux1" SID="888">
		<P Name="Ports">[1, 1]</P>
		<P Name="Position">[325, 366, 335, 444]</P>
		<P Name="ZOrder">91</P>
		<P Name="ShowName">off</P>
		<P Name="Inputs">1</P>
		<P Name="DisplayOption">bar</P>
	      </Block>
	      <Block BlockType="Mux" Name="Mux2" SID="889">
		<P Name="Ports">[2, 1]</P>
		<P Name="Position">[925, 386, 935, 464]</P>
		<P Name="ZOrder">2133</P>
		<P Name="ShowName">off</P>
		<P Name="Inputs">2</P>
		<P Name="DisplayOption">bar</P>
	      </Block>
	      <Block BlockType="Constant" Name="Pref2" SID="890">
		<P Name="Position">[825, 436, 870, 474]</P>
		<P Name="ZOrder">2132</P>
		<P Name="NamePlacement">alternate</P>
		<P Name="ShowName">off</P>
		<P Name="Value">10*Pm0/2.9</P>
	      </Block>
	      <Block BlockType="Product" Name="Product5" SID="891">
		<P Name="Ports">[2, 1]</P>
		<P Name="Position">[625, 288, 675, 392]</P>
		<P Name="ZOrder">74</P>
		<P Name="InputSameDT">off</P>
		<P Name="OutDataTypeStr">Inherit: Inherit via internal rule</P>
		<P Name="RndMeth">Floor</P>
		<P Name="SaturateOnIntegerOverflow">off</P>
	      </Block>
	      <Block BlockType="Outport" Name="Pnet" SID="892">
		<P Name="Position">[1120, 418, 1150, 432]</P>
		<P Name="ZOrder">83</P>
		<P Name="IconDisplay">Port number</P>
	      </Block>
	      <Line>
		<P Name="ZOrder">1</P>
		<P Name="Src">891#out:1</P>
		<P Name="Dst">886#in:1</P>
	      </Line>
	      <Line>
		<P Name="ZOrder">2</P>
		<P Name="Src">882#out:1</P>
		<P Name="Points">[66, 0]</P>
		<Branch>
		  <P Name="ZOrder">3</P>
		  <P Name="Points">[0, 100]</P>
		  <P Name="Dst">888#in:1</P>
		</Branch>
		<Branch>
		  <P Name="ZOrder">4</P>
		  <P Name="Dst">887#in:2</P>
		</Branch>
	      </Line>
	      <Line>
		<P Name="ZOrder">5</P>
		<P Name="Points">[490, 645; 45, 0]</P>
	      </Line>
	      <Line>
		<P Name="ZOrder">6</P>
		<P Name="Src">887#out:1</P>
		<P Name="Dst">883#in:1</P>
	      </Line>
	      <Line>
		<P Name="ZOrder">7</P>
		<P Name="Src">883#out:1</P>
		<P Name="Points">[121, 0; 0, 30]</P>
		<P Name="Dst">891#in:1</P>
	      </Line>
	      <Line>
		<P Name="ZOrder">8</P>
		<P Name="Src">881#out:1</P>
		<P Name="Points">[63, 0; 0, 35]</P>
		<P Name="Dst">887#in:1</P>
	      </Line>
	      <Line>
		<P Name="ZOrder">9</P>
		<P Name="Src">888#out:1</P>
		<P Name="Dst">884#in:1</P>
	      </Line>
	      <Line>
		<P Name="ZOrder">10</P>
		<P Name="Src">884#out:1</P>
		<P Name="Points">[120, 0]</P>
		<P Name="Dst">891#in:2</P>
	      </Line>
	      <Line>
		<P Name="ZOrder">11</P>
		<P Name="Src">890#out:1</P>
		<P Name="Points">[23, 0; 0, -10]</P>
		<P Name="Dst">889#in:2</P>
	      </Line>
	      <Line>
		<P Name="ZOrder">12</P>
		<P Name="Src">889#out:1</P>
		<P Name="Dst">885#in:1</P>
	      </Line>
	      <Line>
		<P Name="ZOrder">13</P>
		<P Name="Src">886#out:1</P>
		<P Name="Points">[23, 0; 0, 65]</P>
		<P Name="Dst">889#in:1</P>
	      </Line>
	      <Line>
		<P Name="ZOrder">14</P>
		<P Name="Src">885#out:1</P>
		<P Name="Dst">892#in:1</P>
	      </Line>
	    </System>
	  </Block>
	  <Block BlockType="Scope" Name="Scope1" SID="893">
	    <P Name="Ports">[1]</P>
	    <P Name="Position">[1080, 374, 1110, 406]</P>
	    <P Name="ZOrder">357</P>
	    <P Name="Floating">off</P>
	    <P Name="Location">[188, 365, 512, 604]</P>
	    <P Name="Open">off</P>
	    <P Name="NumInputPorts">1</P>
	    <List ListType="AxesTitles">
	      <P Name="axes1">%&lt;SignalLabel&gt;</P>
	    </List>
	    <P Name="ShowLegends">off</P>
	  </Block>
	  <Block BlockType="Scope" Name="Scope2" SID="894">
	    <P Name="Ports">[1]</P>
	    <P Name="Position">[740, 374, 770, 406]</P>
	    <P Name="ZOrder">355</P>
	    <P Name="Floating">off</P>
	    <P Name="Location">[188, 365, 512, 604]</P>
	    <P Name="Open">off</P>
	    <P Name="NumInputPorts">1</P>
	    <List ListType="AxesTitles">
	      <P Name="axes1">%&lt;SignalLabel&gt;</P>
	    </List>
	    <P Name="ShowLegends">off</P>
	  </Block>
	  <Block BlockType="Scope" Name="Scope3" SID="895">
	    <P Name="Ports">[1]</P>
	    <P Name="Position">[475, 329, 505, 361]</P>
	    <P Name="ZOrder">2140</P>
	    <P Name="Floating">off</P>
	    <P Name="Location">[188, 365, 512, 604]</P>
	    <P Name="Open">off</P>
	    <P Name="NumInputPorts">1</P>
	    <List ListType="AxesTitles">
	      <P Name="axes1">%&lt;SignalLabel&gt;</P>
	    </List>
	    <List ListType="ScopeGraphics">
	      <P Name="FigureColor">[0.5 0.5 0.5]</P>
	      <P Name="AxesColor">[0 0 0]</P>
	      <P Name="AxesTickColor">[1 1 1]</P>
	      <P Name="LineColors">[1 1 0;1 0 1;0 1 1;1 0 0;0 1 0;0 0 1]</P>
	      <P Name="LineStyles">-|-|-|-|-|-</P>
	      <P Name="LineWidths">[0.5 0.5 0.5 0.5 0.5 0.5]</P>
	      <P Name="MarkerStyles">none|none|none|none|none|none</P>
	    </List>
	    <P Name="ShowLegends">off</P>
	  </Block>
	  <Block BlockType="Scope" Name="Scope4" SID="896">
	    <P Name="Ports">[1]</P>
	    <P Name="Position">[960, 124, 990, 156]</P>
	    <P Name="ZOrder">2149</P>
	    <P Name="Floating">off</P>
	    <P Name="Location">[188, 365, 512, 604]</P>
	    <P Name="Open">off</P>
	    <P Name="NumInputPorts">1</P>
	    <List ListType="AxesTitles">
	      <P Name="axes1">%&lt;SignalLabel&gt;</P>
	    </List>
	    <P Name="ShowLegends">off</P>
	  </Block>
	  <Block BlockType="Sin" Name="Sine Wave" SID="897">
	    <P Name="Ports">[0, 1]</P>
	    <P Name="Position">[565, 20, 595, 50]</P>
	    <P Name="ZOrder">2147</P>
	    <P Name="Amplitude">40</P>
	    <P Name="Frequency">.05</P>
	    <P Name="SampleTime">0</P>
	  </Block>
	  <Block BlockType="SubSystem" Name="Subsystem2" SID="898">
	    <P Name="Ports">[2, 1]</P>
	    <P Name="Position">[740, 280, 800, 340]</P>
	    <P Name="ZOrder">350</P>
	    <P Name="RequestExecContextInheritance">off</P>
	    <System>
	      <P Name="Location">[-8, -8, 1374, 736]</P>
	      <P Name="Open">off</P>
	      <P Name="ModelBrowserWidth">200</P>
	      <P Name="TiledPaperMargins">[0.500000, 0.500000, 0.500000, 0.500000]</P>
	      <P Name="TiledPageScale">1</P>
	      <P Name="ZoomFactor">100</P>
	      <Block BlockType="Inport" Name="S" SID="899">
		<P Name="Position">[10, 43, 40, 57]</P>
		<P Name="ZOrder">21</P>
		<P Name="IconDisplay">Port number</P>
	      </Block>
	      <Block BlockType="Inport" Name="Ta" SID="900">
		<P Name="Position">[10, 178, 40, 192]</P>
		<P Name="ZOrder">23</P>
		<P Name="Port">2</P>
		<P Name="IconDisplay">Port number</P>
	      </Block>
	      <Block BlockType="Scope" Name="Scope" SID="901">
		<P Name="Ports">[1]</P>
		<P Name="Position">[680, 44, 710, 76]</P>
		<P Name="ZOrder">15</P>
		<P Name="Floating">off</P>
		<P Name="Location">[188, 365, 512, 604]</P>
		<P Name="Open">off</P>
		<P Name="NumInputPorts">1</P>
		<List ListType="AxesTitles">
		  <P Name="axes1">%&lt;SignalLabel&gt;</P>
		</List>
		<P Name="ShowLegends">off</P>
	      </Block>
	      <Block BlockType="Scope" Name="Scope1" SID="902">
		<P Name="Ports">[1]</P>
		<P Name="Position">[715, 174, 745, 206]</P>
		<P Name="ZOrder">16</P>
		<P Name="Floating">off</P>
		<P Name="Location">[188, 365, 512, 604]</P>
		<P Name="Open">off</P>
		<P Name="NumInputPorts">1</P>
		<List ListType="AxesTitles">
		  <P Name="axes1">%&lt;SignalLabel&gt;</P>
		</List>
		<P Name="ShowLegends">off</P>
	      </Block>
	      <Block BlockType="Scope" Name="Scope2" SID="903">
		<P Name="Ports">[1]</P>
		<P Name="Position">[350, 24, 380, 56]</P>
		<P Name="ZOrder">17</P>
		<P Name="Floating">off</P>
		<P Name="Location">[188, 365, 512, 604]</P>
		<P Name="Open">off</P>
		<P Name="NumInputPorts">1</P>
		<List ListType="AxesTitles">
		  <P Name="axes1">%&lt;SignalLabel&gt;</P>
		</List>
		<P Name="ShowLegends">off</P>
	      </Block>
	      <Block BlockType="Scope" Name="Scope3" SID="904">
		<P Name="Ports">[1]</P>
		<P Name="Position">[200, 269, 230, 301]</P>
		<P Name="ZOrder">18</P>
		<P Name="Floating">off</P>
		<P Name="Location">[188, 365, 512, 604]</P>
		<P Name="Open">off</P>
		<P Name="NumInputPorts">1</P>
		<List ListType="AxesTitles">
		  <P Name="axes1">%&lt;SignalLabel&gt;</P>
		</List>
		<P Name="ShowLegends">off</P>
	      </Block>
	      <Block BlockType="SubSystem" Name="Subsystem" SID="905">
		<P Name="Ports">[3, 1]</P>
		<P Name="Position">[530, 245, 585, 305]</P>
		<P Name="ZOrder">11</P>
		<P Name="RequestExecContextInheritance">off</P>
		<System>
		  <P Name="Location">[-8, 0, 1374, 744]</P>
		  <P Name="Open">off</P>
		  <P Name="ModelBrowserWidth">200</P>
		  <P Name="TiledPaperMargins">[0.500000, 0.500000, 0.500000, 0.500000]</P>
		  <P Name="TiledPageScale">1</P>
		  <P Name="ZoomFactor">175</P>
		  <Block BlockType="Inport" Name="Tstm" SID="906">
		    <P Name="Position">[20, 35, 50, 50]</P>
		    <P Name="ZOrder">10</P>
		    <P Name="BlockRotation">270</P>
		    <P Name="BlockMirror">on</P>
		    <P Name="IconDisplay">Port number</P>
		  </Block>
		  <Block BlockType="Inport" Name="qu" SID="907">
		    <P Name="Position">[335, 25, 365, 40]</P>
		    <P Name="ZOrder">11</P>
		    <P Name="BlockRotation">270</P>
		    <P Name="BlockMirror">on</P>
		    <P Name="Port">2</P>
		    <P Name="IconDisplay">Port number</P>
		  </Block>
		  <Block BlockType="Inport" Name="Ta" SID="908">
		    <P Name="Position">[100, 105, 130, 120]</P>
		    <P Name="ZOrder">12</P>
		    <P Name="BlockRotation">270</P>
		    <P Name="BlockMirror">on</P>
		    <P Name="Port">3</P>
		    <P Name="IconDisplay">Port number</P>
		  </Block>
		  <Block BlockType="Fcn" Name="Fcn1" SID="909">
		    <P Name="Position">[265, 200, 325, 230]</P>
		    <P Name="ZOrder">8</P>
		    <P Name="Expr">(u(1)-(Us*As*(u(2)-u(3)))-(mdw*Cp*(u(2)-Tw)))/(Mw*Cw)</P>
		  </Block>
		  <Block BlockType="Integrator" Name="Integrator" SID="910">
		    <P Name="Ports">[1, 1]</P>
		    <P Name="Position">[350, 200, 380, 230]</P>
		    <P Name="ZOrder">9</P>
		  </Block>
		  <Block BlockType="Mux" Name="Mux1" SID="911">
		    <P Name="Ports">[3, 1]</P>
		    <P Name="Position">[180, 176, 190, 254]</P>
		    <P Name="ZOrder">7</P>
		    <P Name="ShowName">off</P>
		    <P Name="Inputs">3</P>
		    <P Name="DisplayOption">bar</P>
		  </Block>
		  <Block BlockType="Outport" Name="Tstm1" SID="912">
		    <P Name="Position">[435, 208, 465, 222]</P>
		    <P Name="ZOrder">13</P>
		    <P Name="IconDisplay">Port number</P>
		  </Block>
		  <Line>
		    <P Name="ZOrder">1</P>
		    <P Name="Src">909#out:1</P>
		    <P Name="Dst">910#in:1</P>
		  </Line>
		  <Line>
		    <P Name="ZOrder">2</P>
		    <P Name="Src">910#out:1</P>
		    <P Name="Dst">912#in:1</P>
		  </Line>
		  <Line>
		    <P Name="ZOrder">3</P>
		    <P Name="Src">906#out:1</P>
		    <P Name="Points">[0, 160]</P>
		    <P Name="Dst">911#in:2</P>
		  </Line>
		  <Line>
		    <P Name="ZOrder">4</P>
		    <P Name="Src">908#out:1</P>
		    <P Name="Points">[0, 115]</P>
		    <P Name="Dst">911#in:3</P>
		  </Line>
		  <Line>
		    <P Name="ZOrder">5</P>
		    <P Name="Src">911#out:1</P>
		    <P Name="Dst">909#in:1</P>
		  </Line>
		  <Line>
		    <P Name="ZOrder">6</P>
		    <P Name="Src">907#out:1</P>
		    <P Name="Points">[0, 84; -200, 0; 0, 61]</P>
		    <P Name="Dst">911#in:1</P>
		  </Line>
		</System>
	      </Block>
	      <Block BlockType="SubSystem" Name="Subsystem1" SID="913">
		<P Name="Ports">[3, 1]</P>
		<P Name="Position">[505, 75, 560, 135]</P>
		<P Name="ZOrder">12</P>
		<P Name="RequestExecContextInheritance">off</P>
		<System>
		  <P Name="Location">[-8, -8, 1374, 736]</P>
		  <P Name="Open">off</P>
		  <P Name="ModelBrowserWidth">200</P>
		  <P Name="TiledPaperMargins">[0.500000, 0.500000, 0.500000, 0.500000]</P>
		  <P Name="TiledPageScale">1</P>
		  <P Name="ZoomFactor">200</P>
		  <Block BlockType="Inport" Name="S" SID="914">
		    <P Name="Position">[20, 23, 50, 37]</P>
		    <P Name="ZOrder">6</P>
		    <P Name="IconDisplay">Port number</P>
		  </Block>
		  <Block BlockType="Inport" Name="Tstm" SID="915">
		    <P Name="Position">[50, 128, 80, 142]</P>
		    <P Name="ZOrder">7</P>
		    <P Name="Port">2</P>
		    <P Name="IconDisplay">Port number</P>
		  </Block>
		  <Block BlockType="Inport" Name="Ta" SID="916">
		    <P Name="Position">[60, 213, 90, 227]</P>
		    <P Name="ZOrder">8</P>
		    <P Name="Port">3</P>
		    <P Name="IconDisplay">Port number</P>
		  </Block>
		  <Block BlockType="Fcn" Name="Fcn" SID="917">
		    <P Name="Position">[260, 125, 320, 155]</P>
		    <P Name="ZOrder">5</P>
		    <P Name="Expr">Ac*Fr*((u(1)*alfa*tawa)-(UL*(u(2)-u(3))))</P>
		  </Block>
		  <Block BlockType="Mux" Name="Mux" SID="918">
		    <P Name="Ports">[3, 1]</P>
		    <P Name="Position">[160, 101, 170, 179]</P>
		    <P Name="ZOrder">4</P>
		    <P Name="ShowName">off</P>
		    <P Name="Inputs">3</P>
		    <P Name="DisplayOption">bar</P>
		  </Block>
		  <Block BlockType="Outport" Name="qu" SID="919">
		    <P Name="Position">[365, 133, 395, 147]</P>
		    <P Name="ZOrder">9</P>
		    <P Name="IconDisplay">Port number</P>
		  </Block>
		  <Line>
		    <P Name="ZOrder">1</P>
		    <P Name="Src">914#out:1</P>
		    <P Name="Points">[53, 0; 0, 85]</P>
		    <P Name="Dst">918#in:1</P>
		  </Line>
		  <Line>
		    <P Name="ZOrder">2</P>
		    <P Name="Src">915#out:1</P>
		    <P Name="Points">[62, 0]</P>
		    <P Name="Dst">918#in:2</P>
		  </Line>
		  <Line>
		    <P Name="ZOrder">3</P>
		    <P Name="Src">916#out:1</P>
		    <P Name="Points">[19, 0; 0, -55]</P>
		    <P Name="Dst">918#in:3</P>
		  </Line>
		  <Line>
		    <P Name="ZOrder">4</P>
		    <P Name="Src">918#out:1</P>
		    <P Name="Dst">917#in:1</P>
		  </Line>
		  <Line>
		    <P Name="ZOrder">5</P>
		    <P Name="Src">917#out:1</P>
		    <P Name="Dst">919#in:1</P>
		  </Line>
		</System>
	      </Block>
	      <Block BlockType="Outport" Name="Tstm" SID="920">
		<P Name="Position">[680, 268, 710, 282]</P>
		<P Name="ZOrder">20</P>
		<P Name="IconDisplay">Port number</P>
	      </Block>
	      <Line>
		<P Name="ZOrder">1</P>
		<P Name="Src">900#out:1</P>
		<P Name="Points">[10, 0; 0, -5; 100, 0]</P>
		<Branch>
		  <P Name="ZOrder">2</P>
		  <P Name="Points">[0, 105]</P>
		  <P Name="Dst">904#in:1</P>
		</Branch>
		<Branch>
		  <P Name="ZOrder">3</P>
		  <P Name="Points">[204, 0]</P>
		  <Branch>
		    <P Name="ZOrder">4</P>
		    <P Name="Points">[0, 115]</P>
		    <P Name="Dst">905#in:3</P>
		  </Branch>
		  <Branch>
		    <P Name="ZOrder">5</P>
		    <P Name="Points">[0, -55]</P>
		    <P Name="Dst">913#in:3</P>
		  </Branch>
		</Branch>
	      </Line>
	      <Line>
		<P Name="ZOrder">6</P>
		<P Name="Src">899#out:1</P>
		<P Name="Points">[208, 0]</P>
		<Branch>
		  <P Name="ZOrder">7</P>
		  <P Name="Points">[0, 35]</P>
		  <P Name="Dst">913#in:1</P>
		</Branch>
		<Branch>
		  <P Name="ZOrder">8</P>
		  <P Name="Points">[0, -10]</P>
		  <P Name="Dst">903#in:1</P>
		</Branch>
	      </Line>
	      <Line>
		<P Name="ZOrder">9</P>
		<P Name="Src">913#out:1</P>
		<P Name="Points">[21, 0; 0, -44]</P>
		<Branch>
		  <P Name="ZOrder">10</P>
		  <P Name="Points">[0, -1]</P>
		  <P Name="Dst">901#in:1</P>
		</Branch>
		<Branch>
		  <P Name="ZOrder">11</P>
		  <P Name="Points">[-157, 0; 0, 214]</P>
		  <P Name="Dst">905#in:2</P>
		</Branch>
	      </Line>
	      <Line>
		<P Name="ZOrder">12</P>
		<P Name="Src">905#out:1</P>
		<P Name="Points">[31, 0]</P>
		<Branch>
		  <P Name="ZOrder">13</P>
		  <P Name="Points">[0, 57; -330, 0; 0, -227; 57, 0]</P>
		  <Branch>
		    <P Name="ZOrder">14</P>
		    <P Name="Dst">913#in:2</P>
		  </Branch>
		  <Branch>
		    <P Name="ZOrder">15</P>
		    <P Name="Points">[0, 150]</P>
		    <P Name="Dst">905#in:1</P>
		  </Branch>
		</Branch>
		<Branch>
		  <P Name="ZOrder">16</P>
		  <P Name="Points">[3, 0]</P>
		  <Branch>
		    <P Name="ZOrder">17</P>
		    <P Name="Dst">920#in:1</P>
		  </Branch>
		  <Branch>
		    <P Name="ZOrder">18</P>
		    <P Name="Points">[0, -85]</P>
		    <P Name="Dst">902#in:1</P>
		  </Branch>
		</Branch>
	      </Line>
	    </System>
	  </Block>
	  <Block BlockType="Sum" Name="Sum" SID="982">
	    <P Name="Ports">[2, 1]</P>
	    <P Name="Position">[710, 180, 730, 200]</P>
	    <P Name="ZOrder">2152</P>
	    <P Name="ShowName">off</P>
	    <P Name="IconShape">round</P>
	    <P Name="Inputs">|++</P>
	    <P Name="InputSameDT">off</P>
	    <P Name="OutDataTypeStr">Inherit: Inherit via internal rule</P>
	    <P Name="SaturateOnIntegerOverflow">off</P>
	  </Block>
	  <Block BlockType="RandomNumber" Name="Ta" SID="921">
	    <P Name="Position">[537, 95, 583, 140]</P>
	    <P Name="ZOrder">353</P>
	    <P Name="BlockRotation">270</P>
	    <P Name="BlockMirror">on</P>
	    <P Name="NamePlacement">alternate</P>
	    <P Name="Mean">25</P>
	    <P Name="SampleTime">2</P>
	  </Block>
	  <Block BlockType="SubSystem" Name="governer and turbine " SID="922">
	    <P Name="Ports">[3, 1]</P>
	    <P Name="Position">[305, 418, 400, 492]</P>
	    <P Name="ZOrder">336</P>
	    <P Name="RequestExecContextInheritance">off</P>
	    <System>
	      <P Name="Location">[-9, 0, 1929, 1048]</P>
	      <P Name="Open">off</P>
	      <P Name="ModelBrowserWidth">200</P>
	      <P Name="TiledPaperMargins">[0.500000, 0.500000, 0.500000, 0.500000]</P>
	      <P Name="TiledPageScale">1</P>
	      <P Name="ZoomFactor">182</P>
	      <Block BlockType="Inport" Name="dwr" SID="923">
		<P Name="Position">[45, 103, 75, 117]</P>
		<P Name="ZOrder">11</P>
		<P Name="IconDisplay">Port number</P>
	      </Block>
	      <Block BlockType="Inport" Name="Pnet" SID="924">
		<P Name="Position">[153, 20, 167, 50]</P>
		<P Name="ZOrder">12</P>
		<P Name="BlockRotation">270</P>
		<P Name="BlockMirror">on</P>
		<P Name="NamePlacement">alternate</P>
		<P Name="Port">2</P>
		<P Name="IconDisplay">Port number</P>
	      </Block>
	      <Block BlockType="Inport" Name="wr" SID="925">
		<P Name="Position">[60, 253, 90, 267]</P>
		<P Name="ZOrder">2170</P>
		<P Name="Port">3</P>
		<P Name="IconDisplay">Port number</P>
	      </Block>
	      <Block BlockType="Constant" Name="Constant1" SID="926">
		<P Name="Position">[45, 220, 75, 250]</P>
		<P Name="ZOrder">2159</P>
		<P Name="BlockRotation">270</P>
	      </Block>
	      <Block BlockType="Gain" Name="Gain1" SID="927">
		<P Name="Position">[430, 144, 445, 186]</P>
		<P Name="ZOrder">8</P>
		<P Name="Gain">1/T3</P>
		<P Name="ParamDataTypeStr">Inherit: Inherit via internal rule</P>
		<P Name="OutDataTypeStr">Inherit: Inherit via internal rule</P>
		<P Name="SaturateOnIntegerOverflow">off</P>
	      </Block>
	      <Block BlockType="Gain" Name="Gain2" SID="928">
		<P Name="Position">[70, 135, 100, 165]</P>
		<P Name="ZOrder">2171</P>
		<P Name="Gain">0.05</P>
		<P Name="ParamDataTypeStr">Inherit: Inherit via internal rule</P>
		<P Name="OutDataTypeStr">Inherit: Inherit via internal rule</P>
		<P Name="SaturateOnIntegerOverflow">off</P>
	      </Block>
	      <Block BlockType="Gain" Name="Gain3" SID="929">
		<P Name="Position">[135, 135, 165, 165]</P>
		<P Name="ZOrder">2163</P>
		<P Name="Gain">K</P>
		<P Name="ParamDataTypeStr">Inherit: Inherit via internal rule</P>
		<P Name="OutDataTypeStr">Inherit: Inherit via internal rule</P>
		<P Name="SaturateOnIntegerOverflow">off</P>
	      </Block>
	      <Block BlockType="Integrator" Name="Integrator2" SID="930">
		<P Name="Ports">[1, 1]</P>
		<P Name="Position">[520, 145, 550, 175]</P>
		<P Name="ZOrder">2154</P>
	      </Block>
	      <Block BlockType="ManualSwitch" Name="Manual Switch" SID="931">
		<P Name="Position">[125, 94, 145, 116]</P>
		<P Name="ZOrder">2172</P>
		<P Name="CurrentSetting">0</P>
	      </Block>
	      <Block BlockType="SubSystem" Name="SMC" SID="932">
		<P Name="Ports">[2, 1]</P>
		<P Name="Position">[110, 209, 145, 256]</P>
		<P Name="ZOrder">2173</P>
		<P Name="RequestExecContextInheritance">off</P>
		<System>
		  <P Name="Location">[-9, 0, 1929, 1048]</P>
		  <P Name="Open">off</P>
		  <P Name="ModelBrowserWidth">200</P>
		  <P Name="TiledPaperMargins">[0.500000, 0.500000, 0.500000, 0.500000]</P>
		  <P Name="TiledPageScale">1</P>
		  <P Name="ZoomFactor">100</P>
		  <Block BlockType="Inport" Name="N*" SID="933">
		    <P Name="Position">[15, 118, 45, 132]</P>
		    <P Name="ZOrder">-1</P>
		    <P Name="IconDisplay">Port number</P>
		  </Block>
		  <Block BlockType="Inport" Name="N" SID="934">
		    <P Name="Position">[15, 158, 45, 172]</P>
		    <P Name="ZOrder">-2</P>
		    <P Name="Port">2</P>
		    <P Name="IconDisplay">Port number</P>
		  </Block>
		  <Block BlockType="Gain" Name=".1" SID="935">
		    <P Name="Position">[70, 110, 100, 140]</P>
		    <P Name="ZOrder">-3</P>
		    <P Name="Gain">pi/100</P>
		  </Block>
		  <Block BlockType="Gain" Name=".2" SID="936">
		    <P Name="Position">[65, 150, 95, 180]</P>
		    <P Name="ZOrder">-4</P>
		    <P Name="Gain">pi/100</P>
		  </Block>
		  <Block BlockType="Gain" Name="1/B" SID="937">
		    <P Name="Position">[865, 155, 895, 185]</P>
		    <P Name="ZOrder">-5</P>
		    <P Name="Gain">.0025</P>
		    <P Name="ParamDataTypeStr">Inherit: Inherit via internal rule</P>
		    <P Name="OutDataTypeStr">Inherit: Inherit via internal rule</P>
		    <P Name="SaturateOnIntegerOverflow">off</P>
		  </Block>
		  <Block BlockType="Abs" Name="Abs" SID="938">
		    <P Name="Position">[430, 190, 460, 220]</P>
		    <P Name="ZOrder">-6</P>
		    <P Name="SaturateOnIntegerOverflow">off</P>
		  </Block>
		  <Block BlockType="Derivative" Name="Derivative" SID="939">
		    <P Name="Position">[160, 30, 190, 60]</P>
		    <P Name="ZOrder">-7</P>
		  </Block>
		  <Block BlockType="Fcn" Name="Fcn" SID="940">
		    <P Name="Position">[585, 190, 645, 220]</P>
		    <P Name="ZOrder">-8</P>
		    <P Name="Expr">u(1)/u(2)</P>
		  </Block>
		  <Block BlockType="Gain" Name="Gain" SID="941">
		    <P Name="Position">[305, 135, 335, 165]</P>
		    <P Name="ZOrder">-9</P>
		    <P Name="Gain">25</P>
		    <P Name="ParamDataTypeStr">Inherit: Inherit via internal rule</P>
		    <P Name="OutDataTypeStr">Inherit: Inherit via internal rule</P>
		    <P Name="SaturateOnIntegerOverflow">off</P>
		  </Block>
		  <Block BlockType="Gain" Name="Gain1" SID="942">
		    <P Name="Position">[455, 130, 485, 160]</P>
		    <P Name="ZOrder">-10</P>
		    <P Name="Gain">500</P>
		    <P Name="ParamDataTypeStr">Inherit: Inherit via internal rule</P>
		    <P Name="OutDataTypeStr">Inherit: Inherit via internal rule</P>
		    <P Name="SaturateOnIntegerOverflow">off</P>
		  </Block>
		  <Block BlockType="Gain" Name="Gain2" SID="943">
		    <P Name="Position">[165, 220, 195, 250]</P>
		    <P Name="ZOrder">-11</P>
		    <P Name="Gain">.0002</P>
		    <P Name="ParamDataTypeStr">Inherit: Inherit via internal rule</P>
		    <P Name="OutDataTypeStr">Inherit: Inherit via internal rule</P>
		    <P Name="SaturateOnIntegerOverflow">off</P>
		  </Block>
		  <Block BlockType="Integrator" Name="Integrator" SID="944">
		    <P Name="Ports">[1, 1]</P>
		    <P Name="Position">[230, 135, 260, 165]</P>
		    <P Name="ZOrder">-12</P>
		  </Block>
		  <Block BlockType="Mux" Name="Mux" SID="945">
		    <P Name="Ports">[2, 1]</P>
		    <P Name="Position">[560, 186, 565, 224]</P>
		    <P Name="ZOrder">-13</P>
		    <P Name="ShowName">off</P>
		    <P Name="Inputs">2</P>
		    <P Name="DisplayOption">bar</P>
		  </Block>
		  <Block BlockType="Gain" Name="P_Gain" SID="946">
		    <P Name="Position">[235, 63, 315, 97]</P>
		    <P Name="ZOrder">-14</P>
		    <P Name="Gain">25</P>
		    <P Name="ParamDataTypeStr">Inherit: Inherit via internal rule</P>
		    <P Name="OutDataTypeStr">Inherit: Inherit via internal rule</P>
		    <P Name="SaturateOnIntegerOverflow">off</P>
		  </Block>
		  <Block BlockType="Gain" Name="Ro" SID="947">
		    <P Name="Position">[670, 190, 700, 220]</P>
		    <P Name="ZOrder">-15</P>
		    <P Name="Gain">500</P>
		    <P Name="ParamDataTypeStr">Inherit: Inherit via internal rule</P>
		    <P Name="OutDataTypeStr">Inherit: Inherit via internal rule</P>
		    <P Name="SaturateOnIntegerOverflow">off</P>
		  </Block>
		  <Block BlockType="Step" Name="Step" SID="948">
		    <P Name="Position">[415, 255, 445, 285]</P>
		    <P Name="ZOrder">-16</P>
		    <P Name="Time">0.5</P>
		    <P Name="Before">1</P>
		    <P Name="SampleTime">0</P>
		  </Block>
		  <Block BlockType="Sum" Name="Subtract" SID="949">
		    <P Name="Ports">[2, 1]</P>
		    <P Name="Position">[140, 132, 170, 163]</P>
		    <P Name="ZOrder">-17</P>
		    <P Name="Inputs">+-</P>
		    <P Name="InputSameDT">off</P>
		    <P Name="OutDataTypeStr">Inherit: Inherit via internal rule</P>
		    <P Name="SaturateOnIntegerOverflow">off</P>
		  </Block>
		  <Block BlockType="Sum" Name="Subtract1" SID="950">
		    <P Name="Ports">[2, 1]</P>
		    <P Name="Position">[365, 125, 395, 160]</P>
		    <P Name="ZOrder">-18</P>
		    <P Name="InputSameDT">off</P>
		    <P Name="OutDataTypeStr">Inherit: Inherit via internal rule</P>
		    <P Name="SaturateOnIntegerOverflow">off</P>
		  </Block>
		  <Block BlockType="Sum" Name="Subtract2" SID="951">
		    <P Name="Ports">[2, 1]</P>
		    <P Name="Position">[495, 195, 525, 230]</P>
		    <P Name="ZOrder">-19</P>
		    <P Name="InputSameDT">off</P>
		    <P Name="OutDataTypeStr">Inherit: Inherit via internal rule</P>
		    <P Name="SaturateOnIntegerOverflow">off</P>
		  </Block>
		  <Block BlockType="Sum" Name="Subtract3" SID="952">
		    <P Name="Ports">[5, 1]</P>
		    <P Name="Position">[785, 118, 805, 222]</P>
		    <P Name="ZOrder">-20</P>
		    <P Name="Inputs">5</P>
		    <P Name="InputSameDT">off</P>
		    <P Name="OutDataTypeStr">Inherit: Inherit via internal rule</P>
		    <P Name="SaturateOnIntegerOverflow">off</P>
		  </Block>
		  <Block BlockType="Outport" Name="iqs*" SID="953">
		    <P Name="Position">[925, 163, 955, 177]</P>
		    <P Name="ZOrder">-21</P>
		    <P Name="IconDisplay">Port number</P>
		  </Block>
		  <Line>
		    <P Name="ZOrder">1</P>
		    <P Name="Src">933#out:1</P>
		    <P Name="Dst">935#in:1</P>
		  </Line>
		  <Line>
		    <P Name="ZOrder">2</P>
		    <P Name="Src">934#out:1</P>
		    <P Name="Dst">936#in:1</P>
		  </Line>
		  <Line>
		    <P Name="ZOrder">3</P>
		    <P Name="Src">949#out:1</P>
		    <P Name="Points">[25, 0]</P>
		    <Branch>
		    <P Name="ZOrder">4</P>
		    <P Name="Dst">944#in:1</P>
		    </Branch>
		    <Branch>
		    <P Name="ZOrder">5</P>
		    <P Name="Points">[0, -40]</P>
		    <Branch>
		    <P Name="ZOrder">6</P>
		    <P Name="Points">[0, -30]</P>
		    <P Name="Dst">946#in:1</P>
		    </Branch>
		    <Branch>
		    <P Name="ZOrder">7</P>
		    <P Name="Points">[150, 0]</P>
		    <P Name="Dst">950#in:1</P>
		    </Branch>
		    </Branch>
		  </Line>
		  <Line>
		    <P Name="ZOrder">8</P>
		    <P Name="Src">944#out:1</P>
		    <P Name="Dst">941#in:1</P>
		  </Line>
		  <Line>
		    <P Name="ZOrder">9</P>
		    <P Name="Src">941#out:1</P>
		    <P Name="Dst">950#in:2</P>
		  </Line>
		  <Line>
		    <P Name="ZOrder">10</P>
		    <P Name="Src">950#out:1</P>
		    <P Name="Points">[10, 0]</P>
		    <Branch>
		    <P Name="ZOrder">11</P>
		    <P Name="Dst">942#in:1</P>
		    </Branch>
		    <Branch>
		    <P Name="ZOrder">12</P>
		    <P Name="Points">[0, 35]</P>
		    <Branch>
		    <P Name="ZOrder">13</P>
		    <P Name="Points">[0, 25]</P>
		    <P Name="Dst">938#in:1</P>
		    </Branch>
		    <Branch>
		    <P Name="ZOrder">14</P>
		    <P Name="Points">[135, 0]</P>
		    <P Name="Dst">945#in:1</P>
		    </Branch>
		    </Branch>
		  </Line>
		  <Line>
		    <P Name="ZOrder">15</P>
		    <P Name="Src">938#out:1</P>
		    <P Name="Dst">951#in:1</P>
		  </Line>
		  <Line>
		    <P Name="ZOrder">16</P>
		    <P Name="Src">951#out:1</P>
		    <P Name="Dst">945#in:2</P>
		  </Line>
		  <Line>
		    <P Name="ZOrder">17</P>
		    <P Name="Src">945#out:1</P>
		    <P Name="Dst">940#in:1</P>
		  </Line>
		  <Line>
		    <P Name="ZOrder">18</P>
		    <P Name="Src">940#out:1</P>
		    <P Name="Dst">947#in:1</P>
		  </Line>
		  <Line>
		    <P Name="ZOrder">19</P>
		    <P Name="Src">943#out:1</P>
		    <P Name="Points">[85, 0; 0, 115; 445, 0; 0, -140]</P>
		    <P Name="Dst">952#in:5</P>
		  </Line>
		  <Line>
		    <P Name="ZOrder">20</P>
		    <P Name="Src">942#out:1</P>
		    <P Name="Points">[135, 0; 0, 25]</P>
		    <P Name="Dst">952#in:3</P>
		  </Line>
		  <Line>
		    <P Name="ZOrder">21</P>
		    <P Name="Src">952#out:1</P>
		    <P Name="Dst">937#in:1</P>
		  </Line>
		  <Line>
		    <P Name="ZOrder">22</P>
		    <P Name="Src">937#out:1</P>
		    <P Name="Dst">953#in:1</P>
		  </Line>
		  <Line>
		    <P Name="ZOrder">23</P>
		    <P Name="Src">935#out:1</P>
		    <P Name="Points">[15, 0]</P>
		    <Branch>
		    <P Name="ZOrder">24</P>
		    <P Name="Points">[0, -80]</P>
		    <P Name="Dst">939#in:1</P>
		    </Branch>
		    <Branch>
		    <P Name="ZOrder">25</P>
		    <P Name="Points">[0, 15]</P>
		    <P Name="Dst">949#in:1</P>
		    </Branch>
		  </Line>
		  <Line>
		    <P Name="ZOrder">26</P>
		    <P Name="Src">936#out:1</P>
		    <P Name="Points">[20, 0]</P>
		    <Branch>
		    <P Name="ZOrder">27</P>
		    <P Name="Points">[0, 70]</P>
		    <P Name="Dst">943#in:1</P>
		    </Branch>
		    <Branch>
		    <P Name="ZOrder">28</P>
		    <P Name="Points">[0, -10]</P>
		    <P Name="Dst">949#in:2</P>
		    </Branch>
		  </Line>
		  <Line>
		    <P Name="ZOrder">29</P>
		    <P Name="Src">939#out:1</P>
		    <P Name="Points">[495, 0; 0, 85]</P>
		    <P Name="Dst">952#in:1</P>
		  </Line>
		  <Line>
		    <P Name="ZOrder">30</P>
		    <P Name="Labels">[3, 0]</P>
		    <P Name="Src">946#out:1</P>
		    <P Name="Points">[320, 0; 0, 70]</P>
		    <P Name="Dst">952#in:2</P>
		  </Line>
		  <Line>
		    <P Name="ZOrder">31</P>
		    <P Name="Src">947#out:1</P>
		    <P Name="Points">[0, -15]</P>
		    <P Name="Dst">952#in:4</P>
		  </Line>
		  <Line>
		    <P Name="ZOrder">32</P>
		    <P Name="Src">948#out:1</P>
		    <P Name="Points">[20, 0; 0, -50]</P>
		    <P Name="Dst">951#in:2</P>
		  </Line>
		  <Annotation SID="960">
		    <P Name="Name">ew</P>
		    <P Name="Position">[179, 128, 194, 143]</P>
		    <P Name="InternalMargins">[0, 0, 0, 0]</P>
		    <P Name="FixedHeight">off</P>
		    <P Name="FixedWidth">off</P>
		    <P Name="ZOrder">-1</P>
		  </Annotation>
		  <Annotation SID="959">
		    <P Name="Name">Sw</P>
		    <P Name="Position">[413, 124, 429, 139]</P>
		    <P Name="InternalMargins">[0, 0, 0, 0]</P>
		    <P Name="FixedHeight">off</P>
		    <P Name="FixedWidth">off</P>
		    <P Name="ZOrder">-2</P>
		  </Annotation>
		  <Annotation SID="958">
		    <P Name="Name">Kcw.Sw</P>
		    <P Name="Position">[523, 119, 560, 134]</P>
		    <P Name="InternalMargins">[0, 0, 0, 0]</P>
		    <P Name="FixedHeight">off</P>
		    <P Name="FixedWidth">off</P>
		    <P Name="ZOrder">-3</P>
		  </Annotation>
		  <Annotation SID="957">
		    <P Name="Name">Sat(Sw)</P>
		    <P Name="Position">[645, 174, 683, 189]</P>
		    <P Name="InternalMargins">[0, 0, 0, 0]</P>
		    <P Name="FixedHeight">off</P>
		    <P Name="FixedWidth">off</P>
		    <P Name="ZOrder">-4</P>
		  </Annotation>
		  <Annotation SID="956">
		    <P Name="Name">W.*</P>
		    <P Name="Position">[220, 19, 238, 34]</P>
		    <P Name="InternalMargins">[0, 0, 0, 0]</P>
		    <P Name="FixedHeight">off</P>
		    <P Name="FixedWidth">off</P>
		    <P Name="ZOrder">-5</P>
		  </Annotation>
		  <Annotation SID="955">
		    <P Name="Name">-Aw</P>
		    <P Name="Position">[204, 218, 223, 233]</P>
		    <P Name="InternalMargins">[0, 0, 0, 0]</P>
		    <P Name="FixedHeight">off</P>
		    <P Name="FixedWidth">off</P>
		    <P Name="ZOrder">-6</P>
		  </Annotation>
		  <Annotation SID="954">
		    <P Name="Position">[67, 47, 69, 62]</P>
		    <P Name="InternalMargins">[0, 0, 0, 0]</P>
		    <P Name="FixedHeight">off</P>
		    <P Name="FixedWidth">off</P>
		    <P Name="ZOrder">-7</P>
		  </Annotation>
		</System>
	      </Block>
	      <Block BlockType="Saturate" Name="Saturation" SID="961">
		<P Name="Ports">[1, 1]</P>
		<P Name="Position">[465, 150, 495, 180]</P>
		<P Name="ZOrder">5</P>
		<P Name="InputPortMap">u0</P>
		<P Name="UpperLimit">1</P>
		<P Name="LowerLimit">-1</P>
	      </Block>
	      <Block BlockType="Scope" Name="Scope1" SID="962">
		<P Name="Ports">[1]</P>
		<P Name="Position">[825, 99, 855, 131]</P>
		<P Name="ZOrder">2167</P>
		<P Name="Floating">off</P>
		<P Name="Location">[188, 365, 512, 604]</P>
		<P Name="Open">off</P>
		<P Name="NumInputPorts">1</P>
		<List ListType="AxesTitles">
		  <P Name="axes1">%&lt;SignalLabel&gt;</P>
		</List>
		<List ListType="ScopeGraphics">
		  <P Name="FigureColor">[0.5 0.5 0.5]</P>
		  <P Name="AxesColor">[0 0 0]</P>
		  <P Name="AxesTickColor">[1 1 1]</P>
		  <P Name="LineColors">[1 1 0;1 0 1;0 1 1;1 0 0;0 1 0;0 0 1]</P>
		  <P Name="LineStyles">-|-|-|-|-|-</P>
		  <P Name="LineWidths">[0.5 0.5 0.5 0.5 0.5 0.5]</P>
		  <P Name="MarkerStyles">none|none|none|none|none|none</P>
		</List>
		<P Name="ShowLegends">off</P>
	      </Block>
	      <Block BlockType="Scope" Name="Scope2" SID="963">
		<P Name="Ports">[1]</P>
		<P Name="Position">[755, 204, 785, 236]</P>
		<P Name="ZOrder">2151</P>
		<P Name="Floating">off</P>
		<P Name="Location">[188, 365, 512, 604]</P>
		<P Name="Open">off</P>
		<P Name="NumInputPorts">1</P>
		<List ListType="AxesTitles">
		  <P Name="axes1">%&lt;SignalLabel&gt;</P>
		</List>
		<P Name="ShowLegends">off</P>
	      </Block>
	      <Block BlockType="Sum" Name="Sum" SID="964">
		<P Name="Ports">[6, 1]</P>
		<P Name="Position">[345, 129, 360, 191]</P>
		<P Name="ZOrder">2</P>
		<P Name="ShowName">off</P>
		<P Name="Inputs">|--+--+</P>
		<P Name="InputSameDT">off</P>
		<P Name="OutDataTypeStr">Inherit: Inherit via internal rule</P>
		<P Name="SaturateOnIntegerOverflow">off</P>
	      </Block>
	      <Block BlockType="Sum" Name="Sum1" SID="965">
		<P Name="Ports">[3, 1]</P>
		<P Name="Position">[385, 150, 405, 170]</P>
		<P Name="ZOrder">2160</P>
		<P Name="ShowName">off</P>
		<P Name="IconShape">round</P>
		<P Name="Inputs">|+-+</P>
		<P Name="InputSameDT">off</P>
		<P Name="OutDataTypeStr">Inherit: Inherit via internal rule</P>
		<P Name="SaturateOnIntegerOverflow">off</P>
	      </Block>
	      <Block BlockType="TransferFcn" Name="Transfer Fcn" SID="966">
		<P Name="Position">[180, 132, 290, 168]</P>
		<P Name="ZOrder">1</P>
		<P Name="Numerator">[T2 1]</P>
		<P Name="Denominator">[T1 1]</P>
	      </Block>
	      <Block BlockType="TransferFcn" Name="Transfer Fcn1" SID="967">
		<P Name="Position">[580, 142, 690, 178]</P>
		<P Name="ZOrder">10</P>
		<P Name="Numerator">[ 1]</P>
		<P Name="Denominator">[Tch 1]</P>
	      </Block>
	      <Block BlockType="Outport" Name="Pm" SID="968">
		<P Name="Position">[845, 163, 875, 177]</P>
		<P Name="ZOrder">13</P>
		<P Name="IconDisplay">Port number</P>
	      </Block>
	      <Line>
		<P Name="ZOrder">1</P>
		<P Name="Src">924#out:1</P>
		<P Name="Points">[0, 48; 142, 0; 0, 57]</P>
		<P Name="Dst">964#in:3</P>
	      </Line>
	      <Line>
		<P Name="ZOrder">2</P>
		<P Name="Src">930#out:1</P>
		<P Name="Points">[10, 0]</P>
		<Branch>
		  <P Name="ZOrder">3</P>
		  <P Name="Points">[0, 68; -240, 0; 0, -78]</P>
		  <P Name="Dst">964#in:2</P>
		</Branch>
		<Branch>
		  <P Name="ZOrder">4</P>
		  <P Name="Dst">967#in:1</P>
		</Branch>
	      </Line>
	      <Line>
		<P Name="ZOrder">5</P>
		<P Name="Src">966#out:1</P>
		<P Name="Points">[0, -10]</P>
		<P Name="Dst">964#in:1</P>
	      </Line>
	      <Line>
		<P Name="ZOrder">6</P>
		<P Name="Src">961#out:1</P>
		<P Name="Points">[5, 0]</P>
		<P Name="Dst">930#in:1</P>
	      </Line>
	      <Line>
		<P Name="ZOrder">7</P>
		<P Name="Src">964#out:1</P>
		<P Name="Points">[9, 0]</P>
		<P Name="Dst">965#in:1</P>
	      </Line>
	      <Line>
		<P Name="ZOrder">8</P>
		<P Name="Src">927#out:1</P>
		<P Name="Dst">961#in:1</P>
	      </Line>
	      <Line>
		<P Name="ZOrder">9</P>
		<P Name="Src">965#out:1</P>
		<P Name="Points">[5, 0]</P>
		<P Name="Dst">927#in:1</P>
	      </Line>
	      <Line>
		<P Name="ZOrder">10</P>
		<P Name="Src">929#out:1</P>
		<P Name="Points">[-5, 0]</P>
		<Branch>
		  <P Name="ZOrder">11</P>
		  <P Name="Points">[-4, 0]</P>
		</Branch>
		<Branch>
		  <P Name="ZOrder">12</P>
		  <P Name="Dst">966#in:1</P>
		</Branch>
	      </Line>
	      <Line>
		<P Name="ZOrder">13</P>
		<P Name="Src">967#out:1</P>
		<P Name="Points">[45, 0; 0, 10]</P>
		<Branch>
		  <P Name="ZOrder">14</P>
		  <P Name="Points">[78, 0]</P>
		  <Branch>
		    <P Name="ZOrder">15</P>
		    <P Name="Points">[0, -18; -8, 0]</P>
		    <P Name="Dst">962#in:1</P>
		  </Branch>
		  <Branch>
		    <P Name="ZOrder">16</P>
		    <P Name="Dst">968#in:1</P>
		  </Branch>
		</Branch>
		<Branch>
		  <P Name="ZOrder">17</P>
		  <P Name="Dst">963#in:1</P>
		</Branch>
	      </Line>
	      <Line>
		<P Name="ZOrder">18</P>
		<P Name="Src">932#out:1</P>
		<P Name="Points">[9, 0; 0, -31; -127, 0; 0, -54]</P>
		<P Name="Dst">928#in:1</P>
	      </Line>
	      <Line>
		<P Name="ZOrder">19</P>
		<P Name="Src">926#out:1</P>
		<P Name="Points">[0, -3; 35, 0]</P>
		<P Name="Dst">932#in:1</P>
	      </Line>
	      <Line>
		<P Name="ZOrder">20</P>
		<P Name="Src">925#out:1</P>
		<P Name="Points">[5, 0; 0, -7; -5, 0]</P>
		<P Name="Dst">932#in:2</P>
	      </Line>
	      <Line>
		<P Name="ZOrder">21</P>
		<P Name="Src">928#out:1</P>
		<P Name="Points">[4, 0; 0, 45; -72, 0; 0, -104; 58, 0; 0, 19]</P>
		<P Name="Dst">931#in:2</P>
	      </Line>
	      <Line>
		<P Name="ZOrder">22</P>
		<P Name="Src">923#out:1</P>
		<P Name="Points">[3, 0; 0, -10]</P>
		<P Name="Dst">931#in:1</P>
	      </Line>
	      <Line>
		<P Name="ZOrder">23</P>
		<P Name="Src">931#out:1</P>
		<P Name="Points">[4, 0; 0, -45; 160, 0; 0, 128; -194, 0]</P>
		<P Name="Dst">929#in:1</P>
	      </Line>
	    </System>
	  </Block>
	  <Block BlockType="SubSystem" Name="mass fluid rate controller" SID="969">
	    <P Name="Ports">[2, 1]</P>
	    <P Name="Position">[535, 397, 625, 488]</P>
	    <P Name="ZOrder">337</P>
	    <P Name="RequestExecContextInheritance">off</P>
	    <System>
	      <P Name="Location">[-9, 0, 1929, 1048]</P>
	      <P Name="Open">off</P>
	      <P Name="ModelBrowserWidth">200</P>
	      <P Name="TiledPaperMargins">[0.500000, 0.500000, 0.500000, 0.500000]</P>
	      <P Name="TiledPageScale">1</P>
	      <P Name="ZoomFactor">100</P>
	      <Block BlockType="Inport" Name="Pm" SID="970">
		<P Name="Position">[20, 33, 50, 47]</P>
		<P Name="ZOrder">190</P>
		<P Name="IconDisplay">Port number</P>
	      </Block>
	      <Block BlockType="Inport" Name="Pm0" SID="971">
		<P Name="Position">[335, 253, 365, 267]</P>
		<P Name="ZOrder">2168</P>
		<P Name="Port">2</P>
		<P Name="IconDisplay">Port number</P>
	      </Block>
	      <Block BlockType="Constant" Name="Constant1" SID="972">
		<P Name="Position">[705, 160, 735, 190]</P>
		<P Name="ZOrder">195</P>
		<P Name="BlockRotation">270</P>
		<P Name="Value">mw0</P>
	      </Block>
	      <Block BlockType="Constant" Name="Constant3" SID="973">
		<P Name="Position">[225, 245, 255, 275]</P>
		<P Name="ZOrder">2169</P>
		<P Name="BlockRotation">270</P>
		<P Name="Value">Pm0</P>
	      </Block>
	      <Block BlockType="Scope" Name="Scope1" SID="974">
		<P Name="Ports">[1]</P>
		<P Name="Position">[840, 74, 870, 106]</P>
		<P Name="ZOrder">2149</P>
		<P Name="Floating">off</P>
		<P Name="Location">[188, 365, 512, 604]</P>
		<P Name="Open">off</P>
		<P Name="NumInputPorts">1</P>
		<List ListType="AxesTitles">
		  <P Name="axes1">%&lt;SignalLabel&gt;</P>
		</List>
		<P Name="ShowLegends">off</P>
	      </Block>
	      <Block BlockType="Scope" Name="Scope2" SID="975">
		<P Name="Ports">[1]</P>
		<P Name="Position">[245, 149, 275, 181]</P>
		<P Name="ZOrder">2148</P>
		<P Name="Floating">off</P>
		<P Name="Location">[188, 365, 512, 604]</P>
		<P Name="Open">off</P>
		<P Name="NumInputPorts">1</P>
		<List ListType="AxesTitles">
		  <P Name="axes1">%&lt;SignalLabel&gt;</P>
		</List>
		<P Name="ShowLegends">off</P>
	      </Block>
	      <Block BlockType="Sum" Name="Sum" SID="976">
		<P Name="Ports">[4, 1]</P>
		<P Name="Position">[255, 30, 285, 60]</P>
		<P Name="ZOrder">184</P>
		<P Name="ShowName">off</P>
		<P Name="IconShape">round</P>
		<P Name="Inputs">|-+-+</P>
		<P Name="InputSameDT">off</P>
		<P Name="OutDataTypeStr">Inherit: Inherit via internal rule</P>
		<P Name="SaturateOnIntegerOverflow">off</P>
	      </Block>
	      <Block BlockType="Sum" Name="Sum1" SID="977">
		<P Name="Ports">[2, 1]</P>
		<P Name="Position">[710, 30, 730, 50]</P>
		<P Name="ZOrder">189</P>
		<P Name="ShowName">off</P>
		<P Name="IconShape">round</P>
		<P Name="Inputs">|++</P>
		<P Name="InputSameDT">off</P>
		<P Name="OutDataTypeStr">Inherit: Inherit via internal rule</P>
		<P Name="SaturateOnIntegerOverflow">off</P>
	      </Block>
	      <Block BlockType="TransferFcn" Name="Transfer Fcn" SID="978">
		<P Name="Position">[415, 72, 525, 108]</P>
		<P Name="ZOrder">185</P>
		<P Name="Numerator">[Ktem]</P>
		<P Name="Denominator">[Ttem 1]</P>
	      </Block>
	      <Block BlockType="Outport" Name="mw" SID="979">
		<P Name="Position">[860, 33, 890, 47]</P>
		<P Name="ZOrder">193</P>
		<P Name="IconDisplay">Port number</P>
	      </Block>
	      <Line>
		<P Name="ZOrder">1</P>
		<P Name="Src">976#out:1</P>
		<P Name="Points">[60, 0; 0, 45]</P>
		<P Name="Dst">978#in:1</P>
	      </Line>
	      <Line>
		<P Name="ZOrder">2</P>
		<P Name="Src">972#out:1</P>
		<P Name="Dst">977#in:2</P>
	      </Line>
	      <Line>
		<P Name="ZOrder">3</P>
		<P Name="Src">977#out:1</P>
		<P Name="Points">[67, 0]</P>
		<Branch>
		  <P Name="ZOrder">4</P>
		  <P Name="Points">[0, 50]</P>
		  <P Name="Dst">974#in:1</P>
		</Branch>
		<Branch>
		  <P Name="ZOrder">5</P>
		  <P Name="Dst">979#in:1</P>
		</Branch>
	      </Line>
	      <Line>
		<P Name="ZOrder">6</P>
		<P Name="Src">970#out:1</P>
		<P Name="Points">[153, 0]</P>
		<Branch>
		  <P Name="ZOrder">7</P>
		  <P Name="Points">[0, -16]</P>
		  <P Name="Dst">976#in:1</P>
		</Branch>
		<Branch>
		  <P Name="ZOrder">8</P>
		  <P Name="Points">[0, 125]</P>
		  <P Name="Dst">975#in:1</P>
		</Branch>
	      </Line>
	      <Line>
		<P Name="ZOrder">9</P>
		<P Name="Src">978#out:1</P>
		<P Name="Points">[89, 0; 0, -50]</P>
		<P Name="Dst">977#in:1</P>
	      </Line>
	      <Line>
		<P Name="ZOrder">10</P>
		<P Name="Src">971#out:1</P>
		<P Name="Points">[9, 0; 0, 33; -54, 0; 0, -218]</P>
		<P Name="Dst">976#in:4</P>
	      </Line>
	      <Annotation SID="980">
		<P Name="Name">mw delta</P>
		<P Name="Position">[451, 25, 496, 40]</P>
		<P Name="InternalMargins">[0, 0, 0, 0]</P>
		<P Name="FixedHeight">off</P>
		<P Name="FixedWidth">off</P>
		<P Name="HorizontalAlignment">left</P>
		<P Name="VerticalAlignment">top</P>
		<P Name="ZOrder">-1</P>
	      </Annotation>
	    </System>
	  </Block>
	  <Block BlockType="Outport" Name="Pm" SID="981">
	    <P Name="Position">[403, 185, 427, 215]</P>
	    <P Name="ZOrder">347</P>
	    <P Name="BlockRotation">270</P>
	    <P Name="IconDisplay">Port number</P>
	  </Block>
	  <Line>
	    <P Name="ZOrder">1</P>
	    <P Name="Src">969#out:1</P>
	    <P Name="Points">[0, -5; 83, 0]</P>
	    <Branch>
	      <P Name="ZOrder">2</P>
	      <P Name="Points">[0, -50]</P>
	      <P Name="Dst">894#in:1</P>
	    </Branch>
	    <Branch>
	      <P Name="ZOrder">3</P>
	      <P Name="Dst">880#in:1</P>
	    </Branch>
	  </Line>
	  <Line>
	    <P Name="ZOrder">4</P>
	    <P Name="Src">922#out:1</P>
	    <P Name="Points">[10, 0; 0, -15]</P>
	    <Branch>
	      <P Name="ZOrder">5</P>
	      <P Name="Points">[0, -95]</P>
	      <Branch>
		<P Name="ZOrder">6</P>
		<P Name="Dst">895#in:1</P>
	      </Branch>
	      <Branch>
		<P Name="ZOrder">7</P>
		<P Name="Dst">981#in:1</P>
	      </Branch>
	    </Branch>
	    <Branch>
	      <P Name="ZOrder">8</P>
	      <P Name="Points">[105, 0]</P>
	      <P Name="Dst">969#in:1</P>
	    </Branch>
	  </Line>
	  <Line>
	    <P Name="ZOrder">9</P>
	    <P Name="Src">898#out:1</P>
	    <P Name="Points">[8, 0; 0, 170]</P>
	    <P Name="Dst">880#in:2</P>
	  </Line>
	  <Line>
	    <P Name="ZOrder">10</P>
	    <P Name="Src">897#out:1</P>
	    <P Name="Points">[95, 0]</P>
	    <P Name="Dst">877#in:1</P>
	  </Line>
	  <Line>
	    <P Name="ZOrder">11</P>
	    <P Name="Src">880#out:1</P>
	    <P Name="Points">[78, 0]</P>
	    <Branch>
	      <P Name="ZOrder">12</P>
	      <P Name="Points">[0, -70]</P>
	      <P Name="Dst">893#in:1</P>
	    </Branch>
	    <Branch>
	      <P Name="ZOrder">13</P>
	      <P Name="Points">[0, 123; -799, 0; 0, -128]</P>
	      <P Name="Dst">922#in:2</P>
	    </Branch>
	  </Line>
	  <Line>
	    <P Name="ZOrder">14</P>
	    <P Name="Src">875#out:1</P>
	    <P Name="Points">[0, 9; 75, 0]</P>
	    <P Name="Dst">969#in:2</P>
	  </Line>
	  <Line>
	    <P Name="ZOrder">15</P>
	    <P Name="Src">874#out:1</P>
	    <P Name="Points">[0, 210]</P>
	    <P Name="Dst">922#in:1</P>
	  </Line>
	  <Line>
	    <P Name="ZOrder">16</P>
	    <P Name="Src">877#out:1</P>
	    <P Name="Points">[0, 14]</P>
	    <Branch>
	      <P Name="ZOrder">23</P>
	      <P Name="Points">[-98, 0; 0, 90; 123, 0]</P>
	      <P Name="Dst">982#in:2</P>
	    </Branch>
	    <Branch>
	      <P Name="ZOrder">22</P>
	      <P Name="Points">[0, 9; 77, 0; 0, -8]</P>
	      <P Name="Dst">896#in:1</P>
	    </Branch>
	  </Line>
	  <Line>
	    <P Name="ZOrder">18</P>
	    <P Name="Src">879#out:1</P>
	    <P Name="Dst">898#in:2</P>
	  </Line>
	  <Line>
	    <P Name="ZOrder">19</P>
	    <P Name="Src">876#out:1</P>
	    <P Name="Points">[0, 115]</P>
	    <P Name="Dst">922#in:3</P>
	  </Line>
	  <Line>
	    <P Name="ZOrder">20</P>
	    <P Name="Src">878#out:1</P>
	    <P Name="Points">[28, 0; 0, 15]</P>
	    <P Name="Dst">982#in:1</P>
	  </Line>
	  <Line>
	    <P Name="ZOrder">21</P>
	    <P Name="Src">982#out:1</P>
	    <P Name="Points">[0, 105]</P>
	    <P Name="Dst">898#in:1</P>
	  </Line>
	</System>
      </Block>
      <Block BlockType="Scope" Name="Scope1" SID="201">
	<P Name="Ports">[4]</P>
	<P Name="Position">[360, 140, 415, 235]</P>
	<P Name="ZOrder">2170</P>
	<P Name="BlockMirror">on</P>
	<P Name="NamePlacement">alternate</P>
	<P Name="Floating">off</P>
	<P Name="Location">[5, 198, 1543, 1008]</P>
	<P Name="Open">off</P>
	<P Name="NumInputPorts">4</P>
	<List ListType="AxesTitles">
	  <P Name="axes1">%&lt;SignalLabel&gt;</P>
	  <P Name="axes2">%&lt;SignalLabel&gt;</P>
	  <P Name="axes3">%&lt;SignalLabel&gt;</P>
	  <P Name="axes4">%&lt;SignalLabel&gt;</P>
	</List>
	<List ListType="ScopeGraphics">
	  <P Name="FigureColor">[0.5 0.5 0.5]</P>
	  <P Name="AxesColor">[0 0 0]</P>
	  <P Name="AxesTickColor">[1 1 1]</P>
	  <P Name="LineColors">[1 1 0;1 0 1;0 1 1;1 0 0;0 1 0;0 0 1]</P>
	  <P Name="LineStyles">-|-|-|-|-|-</P>
	  <P Name="LineWidths">[0.5 0.5 0.5 0.5 0.5 0.5]</P>
	  <P Name="MarkerStyles">none|none|none|none|none|none</P>
	</List>
	<P Name="ShowLegends">off</P>
	<P Name="YMin">-5~-5~-5~-5</P>
	<P Name="YMax">5~5~5~5</P>
	<P Name="SaveName">ScopeData3</P>
	<P Name="LimitDataPoints">off</P>
      </Block>
      <Block BlockType="Scope" Name="Scope2" SID="202">
	<P Name="Ports">[3]</P>
	<P Name="Position">[355, 256, 415, 344]</P>
	<P Name="ZOrder">2171</P>
	<P Name="BlockMirror">on</P>
	<P Name="NamePlacement">alternate</P>
	<P Name="Floating">off</P>
	<P Name="Location">[5, 34, 1925, 1008]</P>
	<P Name="Open">off</P>
	<P Name="NumInputPorts">3</P>
	<List ListType="AxesTitles">
	  <P Name="axes1">%&lt;SignalLabel&gt;</P>
	  <P Name="axes2">%&lt;SignalLabel&gt;</P>
	  <P Name="axes3">%&lt;SignalLabel&gt;</P>
	</List>
	<List ListType="ScopeGraphics">
	  <P Name="FigureColor">[0.5 0.5 0.5]</P>
	  <P Name="AxesColor">[0 0 0]</P>
	  <P Name="AxesTickColor">[1 1 1]</P>
	  <P Name="LineColors">[1 1 0;1 0 1;0 1 1;1 0 0;0 1 0;0 0 1]</P>
	  <P Name="LineStyles">-|-|-|-|-|-</P>
	  <P Name="LineWidths">[0.5 0.5 0.5 0.5 0.5 0.5]</P>
	  <P Name="MarkerStyles">none|none|none|none|none|none</P>
	</List>
	<P Name="ShowLegends">off</P>
	<P Name="YMin">-5~-5~-5</P>
	<P Name="YMax">5~5~5</P>
	<P Name="SaveName">ScopeData4</P>
	<P Name="LimitDataPoints">off</P>
      </Block>
      <Block BlockType="Scope" Name="Scope3" SID="203">
	<P Name="Ports">[2]</P>
	<P Name="Position">[425, 415, 480, 510]</P>
	<P Name="ZOrder">2182</P>
	<P Name="BlockMirror">on</P>
	<P Name="NamePlacement">alternate</P>
	<P Name="Floating">off</P>
	<P Name="Location">[5, 34, 1925, 1008]</P>
	<P Name="Open">off</P>
	<P Name="NumInputPorts">2</P>
	<List ListType="AxesTitles">
	  <P Name="axes1">%&lt;SignalLabel&gt;</P>
	  <P Name="axes2">%&lt;SignalLabel&gt;</P>
	</List>
	<List ListType="ScopeGraphics">
	  <P Name="FigureColor">[0.5 0.5 0.5]</P>
	  <P Name="AxesColor">[0 0 0]</P>
	  <P Name="AxesTickColor">[1 1 1]</P>
	  <P Name="LineColors">[1 1 0;1 0 1;0 1 1;1 0 0;0 1 0;0 0 1]</P>
	  <P Name="LineStyles">-|-|-|-|-|-</P>
	  <P Name="LineWidths">[0.5 0.5 0.5 0.5 0.5 0.5]</P>
	  <P Name="MarkerStyles">none|none|none|none|none|none</P>
	</List>
	<P Name="ShowLegends">off</P>
	<P Name="YMin">-5~-5</P>
	<P Name="YMax">5~5</P>
	<P Name="SaveName">ScopeData5</P>
	<P Name="LimitDataPoints">off</P>
      </Block>
      <Block BlockType="Scope" Name="Scope5" SID="204">
	<P Name="Ports">[1]</P>
	<P Name="Position">[1070, 409, 1100, 441]</P>
	<P Name="ZOrder">2172</P>
	<P Name="Floating">off</P>
	<P Name="Location">[5, 34, 1543, 844]</P>
	<P Name="Open">off</P>
	<P Name="NumInputPorts">1</P>
	<List ListType="AxesTitles">
	  <P Name="axes1">%&lt;SignalLabel&gt;</P>
	</List>
	<List ListType="ScopeGraphics">
	  <P Name="FigureColor">[0.5 0.5 0.5]</P>
	  <P Name="AxesColor">[0 0 0]</P>
	  <P Name="AxesTickColor">[1 1 1]</P>
	  <P Name="LineColors">[1 1 0;1 0 1;0 1 1;1 0 0;0 1 0;0 0 1]</P>
	  <P Name="LineStyles">-|-|-|-|-|-</P>
	  <P Name="LineWidths">[0.5 0.5 0.5 0.5 0.5 0.5]</P>
	  <P Name="MarkerStyles">none|none|none|none|none|none</P>
	</List>
	<P Name="ShowLegends">off</P>
	<P Name="YMin">0.55</P>
	<P Name="YMax">0.825</P>
	<P Name="SaveName">ScopeData6</P>
	<P Name="LimitDataPoints">off</P>
      </Block>
      <Block BlockType="Reference" Name="Synchronous Machine&#xA;pu Fundamental" SID="205">
	<P Name="Ports">[2, 1, 0, 0, 0, 0, 3]</P>
	<P Name="Position">[1070, 525, 1160, 615]</P>
	<P Name="ZOrder">2167</P>
	<P Name="LibraryVersion">1.2362</P>
	<P Name="SourceBlock">powerlib/Machines/Synchronous Machine
pu Fundamental</P>
	<P Name="SourceType">Synchronous Machine</P>
	<P Name="ContentPreviewEnabled">off</P>
	<P Name="PresetModel">No</P>
	<P Name="MechanicalLoad">Mechanical power Pm</P>
	<P Name="ShowDetailedParameters">on</P>
	<P Name="RotorType">Round</P>
	<P Name="Units">per unit fundamental parameters</P>
	<P Name="MeasurementBus">off</P>
	<P Name="NominalParameters">[ 100e+06  13.8e+03   60]</P>
	<P Name="Stator">[ 2.85E-03  0.114  1.19  0.36 ]</P>
	<P Name="Field">[ 5.79E-04  0.114]</P>
	<P Name="Dampers2">[0.0652, 0.5134, 0.0287, 0.2553, 7.765e-3, 0.9167 ]</P>
	<P Name="Dampers1">[ 1.17E-02  0.182  1.97E-02  0.384 ]</P>
	<P Name="Mechanical">[ 3.7 0 20]</P>
	<P Name="PolePairs">20</P>
	<P Name="InitialConditions">[ 0  0  0  0  0  0  0  0  1 ]  </P>
	<P Name="SetSaturation">off</P>
	<P Name="Saturation">[0.6404,0.7127,0.8441,0.9214,0.9956,1.082,1.19,1.316,1.457;0.7,0.7698,0.8872,0.9466,0.9969,1.046,1.1,1.151,1.201]</P>
	<P Name="LoadFlowParameters">[1,0,0,0,0]</P>
	<P Name="TsPowergui">0</P>
	<P Name="TsBlock">-1</P>
	<P Name="IterativeModel">Trapezoidal non iterative</P>
	<P Name="BusType">PV</P>
	<P Name="Pref">0</P>
	<P Name="Qref">0</P>
	<P Name="Qmin">-inf</P>
	<P Name="Qmax">inf</P>
	<P Name="PLF">0</P>
	<P Name="QLF">0</P>
      </Block>
      <Block BlockType="Reference" Name="Three-Phase Breaker" SID="868">
	<P Name="Ports">[0, 0, 0, 0, 0, 3, 3]</P>
	<P Name="Position">[1397, 440, 1443, 485]</P>
	<P Name="ZOrder">2206</P>
	<P Name="BlockRotation">270</P>
	<P Name="BlockMirror">on</P>
	<P Name="NamePlacement">alternate</P>
	<P Name="LibraryVersion">1.2362</P>
	<P Name="SourceBlock">powerlib/Elements/Three-Phase Breaker</P>
	<P Name="SourceType">Three-Phase Breaker</P>
	<P Name="ContentPreviewEnabled">off</P>
	<P Name="InitialState">open</P>
	<P Name="SwitchA">on</P>
	<P Name="SwitchB">on</P>
	<P Name="SwitchC">on</P>
	<P Name="SwitchTimes">[20 30]</P>
	<P Name="External">off</P>
	<P Name="BreakerResistance">0.01</P>
	<P Name="SnubberResistance">1e6</P>
	<P Name="SnubberCapacitance">inf</P>
	<P Name="Measurements">None</P>
      </Block>
      <Block BlockType="Reference" Name="Three-Phase Breaker1" SID="869">
	<P Name="Ports">[0, 0, 0, 0, 0, 3, 3]</P>
	<P Name="Position">[1652, 440, 1698, 485]</P>
	<P Name="ZOrder">2207</P>
	<P Name="BlockRotation">270</P>
	<P Name="BlockMirror">on</P>
	<P Name="NamePlacement">alternate</P>
	<P Name="LibraryVersion">1.2362</P>
	<P Name="SourceBlock">powerlib/Elements/Three-Phase Breaker</P>
	<P Name="SourceType">Three-Phase Breaker</P>
	<P Name="ContentPreviewEnabled">off</P>
	<P Name="InitialState">open</P>
	<P Name="SwitchA">on</P>
	<P Name="SwitchB">on</P>
	<P Name="SwitchC">on</P>
	<P Name="SwitchTimes">[20  30]</P>
	<P Name="External">off</P>
	<P Name="BreakerResistance">0.01</P>
	<P Name="SnubberResistance">1e6</P>
	<P Name="SnubberCapacitance">inf</P>
	<P Name="Measurements">None</P>
      </Block>
      <Block BlockType="Reference" Name="Three-Phase Breaker2" SID="870">
	<P Name="Ports">[0, 0, 0, 0, 0, 3, 3]</P>
	<P Name="Position">[1472, 440, 1518, 485]</P>
	<P Name="ZOrder">2209</P>
	<P Name="BlockRotation">270</P>
	<P Name="BlockMirror">on</P>
	<P Name="NamePlacement">alternate</P>
	<P Name="LibraryVersion">1.2362</P>
	<P Name="SourceBlock">powerlib/Elements/Three-Phase Breaker</P>
	<P Name="SourceType">Three-Phase Breaker</P>
	<P Name="ContentPreviewEnabled">off</P>
	<P Name="InitialState">open</P>
	<P Name="SwitchA">on</P>
	<P Name="SwitchB">on</P>
	<P Name="SwitchC">on</P>
	<P Name="SwitchTimes">[20 30]</P>
	<P Name="External">off</P>
	<P Name="BreakerResistance">0.01</P>
	<P Name="SnubberResistance">1e6</P>
	<P Name="SnubberCapacitance">inf</P>
	<P Name="Measurements">None</P>
      </Block>
      <Block BlockType="Reference" Name="Three-phase&#xA;Transformer&#xA;100 MVA 13.8 kV / 230 kV" SID="206">
	<P Name="Ports">[0, 0, 0, 0, 0, 3, 3]</P>
	<P Name="Position">[1730, 549, 1800, 611]</P>
	<P Name="ZOrder">2169</P>
	<P Name="LibraryVersion">1.2362</P>
	<P Name="SourceBlock">powerlib/Elements/Three-Phase
Transformer
(Two Windings)</P>
	<P Name="SourceType">Three-Phase Transformer (Two Windings)</P>
	<P Name="ContentPreviewEnabled">off</P>
	<P Name="Winding1Connection">Delta (D1)</P>
	<P Name="UNITS">pu</P>
	<P Name="NominalPower">[ 100e+06 , 60 ]</P>
	<P Name="Winding1">[ 13.8e3 , 0.002 , 0.08 ]</P>
	<P Name="Winding2Connection">Yg</P>
	<P Name="Winding2">[ 230e3 , 0.002 , 0.08 ]</P>
	<P Name="SetSaturation">off</P>
	<P Name="Rm">500</P>
	<P Name="Lm">500</P>
	<P Name="Saturation">[ 0,0 ; 0.0024,1.2 ; 1.0,1.52 ]</P>
	<P Name="Hysteresis">off</P>
	<P Name="DataFile">&apos;hysteresis&apos;</P>
	<P Name="SetInitialFlux">off</P>
	<P Name="InitialFluxes">[ 0.8 , -0.8 , 0.7 ]</P>
	<P Name="Measurements">None</P>
	<P Name="MoreParameters">off</P>
	<P Name="BreakLoop">off</P>
	<P Name="DataType">off</P>
	<P Name="TransfoNumber">1</P>
      </Block>
      <Block BlockType="ToFile" Name="To File1" SID="421">
	<P Name="Ports">[1]</P>
	<P Name="Position">[1485, 172, 1555, 208]</P>
	<P Name="ZOrder">2195</P>
	<P Name="Filename">nom.mat</P>
      </Block>
      <Block BlockType="Reference" Name="capactive&#xA; load" SID="207">
	<P Name="Ports">[0, 0, 0, 0, 0, 3]</P>
	<P Name="Position">[1654, 295, 1696, 365]</P>
	<P Name="ZOrder">2185</P>
	<P Name="BlockRotation">270</P>
	<P Name="AttributesFormatString">\n</P>
	<P Name="LibraryVersion">1.2362</P>
	<P Name="SourceBlock">powerlib/Elements/Three-Phase
Series RLC Load</P>
	<P Name="SourceType">Three-Phase Series RLC Load</P>
	<P Name="LConnTagsString">A|B|C</P>
	<P Name="Configuration">Y (grounded)</P>
	<P Name="NominalVoltage">13.8e+03</P>
	<P Name="NominalFrequency">60</P>
	<P Name="ActivePower">0</P>
	<P Name="InductivePower">0</P>
	<P Name="CapacitivePower">0.5e6</P>
	<P Name="Measurements">None</P>
	<P Name="LoadType">constant Z</P>
      </Block>
      <Block BlockType="Reference" Name="loacl load" SID="208">
	<P Name="Ports">[0, 0, 0, 0, 0, 3]</P>
	<P Name="Position">[1396, 305, 1444, 375]</P>
	<P Name="ZOrder">2184</P>
	<P Name="BlockRotation">270</P>
	<P Name="NamePlacement">alternate</P>
	<P Name="AttributesFormatString">\n</P>
	<P Name="LibraryVersion">1.2362</P>
	<P Name="SourceBlock">powerlib/Elements/Three-Phase
Series RLC Load</P>
	<P Name="SourceType">Three-Phase Series RLC Load</P>
	<P Name="LConnTagsString">A|B|C</P>
	<P Name="Configuration">Y (grounded)</P>
	<P Name="NominalVoltage">13.8e+03</P>
	<P Name="NominalFrequency">60</P>
	<P Name="ActivePower">10e+06</P>
	<P Name="InductivePower">5e+06</P>
	<P Name="CapacitivePower">0</P>
	<P Name="Measurements">None</P>
	<P Name="LoadType">constant Z</P>
      </Block>
      <Block BlockType="Reference" Name="loacl load1" SID="871">
	<P Name="Ports">[0, 0, 0, 0, 0, 3]</P>
	<P Name="Position">[1471, 305, 1519, 375]</P>
	<P Name="ZOrder">2208</P>
	<P Name="BlockRotation">270</P>
	<P Name="NamePlacement">alternate</P>
	<P Name="AttributesFormatString">\n</P>
	<P Name="LibraryVersion">1.2362</P>
	<P Name="SourceBlock">powerlib/Elements/Three-Phase
Series RLC Load</P>
	<P Name="SourceType">Three-Phase Series RLC Load</P>
	<P Name="LConnTagsString">A|B|C</P>
	<P Name="Configuration">Y (grounded)</P>
	<P Name="NominalVoltage">13.8e+03</P>
	<P Name="NominalFrequency">60</P>
	<P Name="ActivePower">10e+06</P>
	<P Name="InductivePower">5e+06</P>
	<P Name="CapacitivePower">0</P>
	<P Name="Measurements">None</P>
	<P Name="LoadType">constant Z</P>
      </Block>
      <Block BlockType="Reference" Name="powergui" SID="209">
	<P Name="Ports">[]</P>
	<P Name="Position">[625, 795, 691, 834]</P>
	<P Name="ZOrder">2187</P>
	<P Name="Priority">1</P>
	<P Name="LibraryVersion">*1.2362</P>
	<P Name="UserDataPersistent">on</P>
	<P Name="UserData" Ref="bdmxdata:DataTag0"/>
	<P Name="SourceBlock">powerlib/powergui</P>
	<P Name="SourceType">PSB option menu block</P>
	<P Name="ContentPreviewEnabled">off</P>
	<P Name="SimulationMode">Phasor</P>
	<P Name="SolverType">Tustin</P>
	<P Name="SampleTime">50e-6</P>
	<P Name="frequency">60</P>
	<P Name="SPID">off</P>
	<P Name="DisableSnubberDevices">off</P>
	<P Name="DisableRonSwitches">off</P>
	<P Name="DisableVfSwitches">off</P>
	<P Name="SwTol">0</P>
	<P Name="Interpol">off</P>
	<P Name="DisplayEquations">off</P>
	<P Name="Ts">0</P>
	<P Name="methode">off</P>
	<P Name="frequencyindice">60</P>
	<P Name="Pbase">100e6</P>
	<P Name="ErrMax">1e-4</P>
	<P Name="Iterations">50</P>
	<P Name="UnitsV">kV</P>
	<P Name="UnitsW">MW</P>
	<P Name="FunctionMessages">off</P>
	<P Name="echomessages">off</P>
	<P Name="HookPort">off</P>
	<P Name="EnableUseOfTLC">off</P>
	<P Name="x0status">blocks</P>
	<P Name="RestoreLinks">warning</P>
	<P Name="ResistiveCurrentMeasurement">off</P>
	<P Name="Frange">[0:2:500]</P>
	<P Name="Ylog">off</P>
	<P Name="Xlog">on</P>
	<P Name="ShowGrid">off</P>
	<P Name="save">off</P>
	<P Name="variable">ZData</P>
	<P Name="structure">0</P>
	<P Name="ZoomFFT">off</P>
	<P Name="StartTime">0.0</P>
	<P Name="cycles">1</P>
	<P Name="DisplayStyle">1</P>
	<P Name="fundamental">60</P>
	<P Name="FreqAxis">off</P>
	<P Name="MaxFrequency">1000</P>
	<P Name="frequencyindicesteady">1</P>
	<P Name="RmsSteady">1</P>
	<P Name="display">off</P>
      </Block>
      <Line LineType="Connection">
	<P Name="ZOrder">69</P>
	<P Name="Src">2#rconn:2</P>
	<P Name="Points">[30, 0]</P>
	<Branch ConnectType="DEST_DEST">
	  <P Name="Src">869#rconn:2</P>
	  <P Name="Points">[0, 80]</P>
	</Branch>
	<Branch ConnectType="DEST_SRC">
	  <P Name="Dst">206#lconn:2</P>
	</Branch>
      </Line>
      <Line LineType="Connection">
	<P Name="ZOrder">73</P>
	<P Name="Src">2#rconn:3</P>
	<P Name="Points">[45, 0]</P>
	<Branch ConnectType="DEST_DEST">
	  <P Name="Src">869#rconn:3</P>
	  <P Name="Points">[0, 100]</P>
	</Branch>
	<Branch ConnectType="DEST_SRC">
	  <P Name="Dst">206#lconn:3</P>
	</Branch>
      </Line>
      <Line LineType="Connection">
	<P Name="ZOrder">75</P>
	<P Name="Src">120#lconn:1</P>
	<P Name="Dst">205#rconn:1</P>
      </Line>
      <Line LineType="Connection">
	<P Name="ZOrder">80</P>
	<P Name="Src">120#rconn:2</P>
	<P Name="Points">[85, 0]</P>
	<Branch ConnectType="DEST_DEST">
	  <P Name="Src">868#rconn:2</P>
	  <P Name="Points">[0, 80]</P>
	</Branch>
	<Branch ConnectType="DEST_SRC">
	  <P Name="Points">[75, 0]</P>
	  <Branch ConnectType="DEST_DEST">
	    <P Name="Src">870#rconn:2</P>
	    <P Name="Points">[0, 80]</P>
	  </Branch>
	  <Branch ConnectType="DEST_SRC">
	    <P Name="Dst">2#lconn:2</P>
	  </Branch>
	</Branch>
      </Line>
      <Line LineType="Connection">
	<P Name="ZOrder">85</P>
	<P Name="Src">120#rconn:3</P>
	<P Name="Points">[100, 0]</P>
	<Branch ConnectType="DEST_DEST">
	  <P Name="Src">868#rconn:3</P>
	  <P Name="Points">[0, 100]</P>
	</Branch>
	<Branch ConnectType="DEST_SRC">
	  <P Name="Points">[75, 0]</P>
	  <Branch ConnectType="DEST_DEST">
	    <P Name="Src">870#rconn:3</P>
	    <P Name="Points">[0, 100]</P>
	  </Branch>
	  <Branch ConnectType="DEST_SRC">
	    <P Name="Dst">2#lconn:3</P>
	  </Branch>
	</Branch>
      </Line>
      <Line LineType="Connection">
	<P Name="ZOrder">88</P>
	<P Name="Src">2#rconn:1</P>
	<P Name="Points">[15, 0]</P>
	<Branch ConnectType="DEST_DEST">
	  <P Name="Src">869#rconn:1</P>
	  <P Name="Points">[0, 60]</P>
	</Branch>
	<Branch ConnectType="DEST_SRC">
	  <P Name="Dst">206#lconn:1</P>
	</Branch>
      </Line>
      <Line LineType="Connection">
	<P Name="ZOrder">94</P>
	<P Name="Src">120#rconn:1</P>
	<P Name="Points">[70, 0]</P>
	<Branch ConnectType="DEST_DEST">
	  <P Name="Src">868#rconn:1</P>
	  <P Name="Points">[0, 60]</P>
	</Branch>
	<Branch ConnectType="DEST_SRC">
	  <P Name="Points">[75, 0]</P>
	  <Branch ConnectType="DEST_DEST">
	    <P Name="Src">870#rconn:1</P>
	    <P Name="Points">[0, 60]</P>
	  </Branch>
	  <Branch ConnectType="DEST_SRC">
	    <P Name="Dst">2#lconn:1</P>
	  </Branch>
	</Branch>
      </Line>
      <Line LineType="Connection">
	<P Name="ZOrder">94</P>
	<P Name="Src">120#lconn:2</P>
	<P Name="Dst">205#rconn:2</P>
      </Line>
      <Line LineType="Connection">
	<P Name="ZOrder">99</P>
	<P Name="Src">206#rconn:1</P>
	<P Name="Points">[13, 0; 0, -20]</P>
	<P Name="Dst">1#rconn:1</P>
      </Line>
      <Line LineType="Connection">
	<P Name="ZOrder">102</P>
	<P Name="Src">206#rconn:2</P>
	<P Name="Points">[33, 0; 0, -20]</P>
	<P Name="Dst">1#rconn:2</P>
      </Line>
      <Line LineType="Connection">
	<P Name="ZOrder">105</P>
	<P Name="Src">206#rconn:3</P>
	<P Name="Points">[46, 0; 0, -20]</P>
	<P Name="Dst">1#rconn:3</P>
      </Line>
      <Line>
	<P Name="Name">&lt;Rotor speed  wm (pu)&gt;</P>
	<P Name="ZOrder">3</P>
	<P Name="Labels">[0, 0]</P>
	<P Name="Src">3#out:4</P>
	<P Name="Points">[-75, 0; 0, 70; -137, 0]</P>
	<Branch>
	  <P Name="ZOrder">2</P>
	  <P Name="Points">[0, 190]</P>
	  <Branch>
	    <P Name="ZOrder">406</P>
	    <P Name="Dst">873#in:3</P>
	  </Branch>
	  <Branch>
	    <P Name="ZOrder">290</P>
	    <P Name="Points">[0, 175]</P>
	    <P Name="Dst">703#in:3</P>
	  </Branch>
	</Branch>
	<Branch>
	  <P Name="ZOrder">1</P>
	  <P Name="Dst">202#in:2</P>
	</Branch>
      </Line>
      <Line>
	<P Name="Name">&lt;Rotor speed deviation  dw (pu)&gt;</P>
	<P Name="ZOrder">6</P>
	<P Name="Labels">[0, 0]</P>
	<P Name="Src">3#out:6</P>
	<P Name="Points">[-188, 0; 0, 50]</P>
	<Branch>
	  <P Name="ZOrder">407</P>
	  <P Name="Points">[0, 90]</P>
	  <P Name="Dst">873#in:1</P>
	</Branch>
	<Branch>
	  <P Name="ZOrder">4</P>
	  <P Name="Dst">202#in:3</P>
	</Branch>
      </Line>
      <Line>
	<P Name="Name">&lt;Electrical power  Pe (pu)&gt;</P>
	<P Name="ZOrder">7</P>
	<P Name="Labels">[0, 0]</P>
	<P Name="Src">3#out:5</P>
	<P Name="Points">[-367, 0]</P>
	<Branch>
	  <P Name="ZOrder">212</P>
	  <P Name="Points">[0, -155]</P>
	  <P Name="Dst">612#in:1</P>
	</Branch>
	<Branch>
	  <P Name="ZOrder">211</P>
	  <P Name="Points">[-31, 0; 0, 15]</P>
	  <P Name="Dst">202#in:1</P>
	</Branch>
      </Line>
      <Line>
	<P Name="Name">&lt;Field current  ifd (pu)&gt;</P>
	<P Name="ZOrder">8</P>
	<P Name="Labels">[0, 0]</P>
	<P Name="Src">3#out:7</P>
	<P Name="Points">[-3, 0; 0, 55; -158, 0; 0, -135]</P>
	<P Name="Dst">201#in:4</P>
      </Line>
      <Line>
	<P Name="Name">&lt;Stator voltage  vd (pu)&gt;</P>
	<P Name="ZOrder">11</P>
	<P Name="Labels">[0, 0]</P>
	<P Name="Src">3#out:1</P>
	<P Name="Points">[-257, 0]</P>
	<Branch>
	  <P Name="ZOrder">256</P>
	  <P Name="Points">[0, 430]</P>
	  <P Name="Dst">703#in:1</P>
	</Branch>
	<Branch>
	  <P Name="ZOrder">10</P>
	  <P Name="Points">[0, -5]</P>
	  <P Name="Dst">201#in:1</P>
	</Branch>
      </Line>
      <Line>
	<P Name="Name">&lt;Stator voltage  vq (pu)&gt;</P>
	<P Name="ZOrder">14</P>
	<P Name="Labels">[0, 0]</P>
	<P Name="Src">3#out:2</P>
	<P Name="Points">[-232, 0]</P>
	<Branch>
	  <P Name="ZOrder">255</P>
	  <P Name="Points">[0, 445]</P>
	  <P Name="Dst">703#in:2</P>
	</Branch>
	<Branch>
	  <P Name="ZOrder">12</P>
	  <P Name="Points">[0, -5]</P>
	  <P Name="Dst">201#in:2</P>
	</Branch>
      </Line>
      <Line>
	<P Name="Name">&lt;Rotor angle deviation  d_theta (rad)&gt;</P>
	<P Name="ZOrder">15</P>
	<P Name="Labels">[0, 0]</P>
	<P Name="Src">3#out:3</P>
	<P Name="Points">[-398, 0; 0, -5]</P>
	<P Name="Dst">201#in:3</P>
      </Line>
      <Line>
	<P Name="ZOrder">408</P>
	<P Name="Src">873#out:1</P>
	<P Name="Points">[35, 0]</P>
	<Branch>
	  <P Name="ZOrder">409</P>
	  <P Name="Points">[0, 25; 25, 0]</P>
	  <P Name="Dst">119#in:1</P>
	</Branch>
	<Branch>
	  <P Name="ZOrder">16</P>
	  <P Name="Points">[0, -30]</P>
	  <P Name="Dst">204#in:1</P>
	</Branch>
      </Line>
      <Line>
	<P Name="ZOrder">19</P>
	<P Name="Src">205#out:1</P>
	<P Name="Points">[18, 0; 0, -285]</P>
	<P Name="Dst">3#in:1</P>
      </Line>
      <Line>
	<P Name="ZOrder">405</P>
	<P Name="Src">122#out:1</P>
	<P Name="Points">[215, 0; 0, -15]</P>
	<P Name="Dst">873#in:2</P>
      </Line>
      <Line>
	<P Name="Name">&lt;Output active power   Peo (pu)&gt;</P>
	<P Name="ZOrder">21</P>
	<P Name="Labels">[0, 0]</P>
	<P Name="Src">3#out:8</P>
	<P Name="Points">[-108, 0; 0, 110]</P>
	<P Name="Dst">203#in:1</P>
      </Line>
      <Line>
	<P Name="Name">&lt;Output reactive power  Qeo (pu)&gt;</P>
	<P Name="ZOrder">22</P>
	<P Name="Labels">[0, 0]</P>
	<P Name="Src">3#out:9</P>
	<P Name="Points">[-81, 0; 0, 130]</P>
	<P Name="Dst">203#in:2</P>
      </Line>
      <Line>
	<P Name="ZOrder">23</P>
	<P Name="Src">119#out:1</P>
	<P Name="Points">[0, 15]</P>
	<P Name="Dst">205#in:1</P>
      </Line>
      <Line>
	<P Name="ZOrder">257</P>
	<P Name="Src">703#out:1</P>
	<P Name="Dst">205#in:2</P>
      </Line>
      <Line>
	<P Name="ZOrder">176</P>
	<P Name="Src">423#out:1</P>
	<P Name="Points">[33, 0; 0, 35]</P>
	<P Name="Dst">421#in:1</P>
      </Line>
      <Line>
	<P Name="ZOrder">177</P>
	<P Name="Src">424#out:1</P>
	<P Name="Dst">423#in:2</P>
      </Line>
      <Line LineType="Connection">
	<P Name="ZOrder">347</P>
	<P Name="Src">868#lconn:1</P>
	<P Name="Dst">208#lconn:1</P>
      </Line>
      <Line LineType="Connection">
	<P Name="ZOrder">348</P>
	<P Name="Src">868#lconn:2</P>
	<P Name="Dst">208#lconn:2</P>
      </Line>
      <Line LineType="Connection">
	<P Name="ZOrder">349</P>
	<P Name="Src">868#lconn:3</P>
	<P Name="Dst">208#lconn:3</P>
      </Line>
      <Line LineType="Connection">
	<P Name="ZOrder">353</P>
	<P Name="Src">869#lconn:1</P>
	<P Name="Dst">207#lconn:1</P>
      </Line>
      <Line LineType="Connection">
	<P Name="ZOrder">354</P>
	<P Name="Src">869#lconn:2</P>
	<P Name="Dst">207#lconn:2</P>
      </Line>
      <Line LineType="Connection">
	<P Name="ZOrder">355</P>
	<P Name="Src">869#lconn:3</P>
	<P Name="Dst">207#lconn:3</P>
      </Line>
      <Line LineType="Connection">
	<P Name="ZOrder">359</P>
	<P Name="Src">870#lconn:2</P>
	<P Name="Dst">871#lconn:2</P>
      </Line>
      <Line LineType="Connection">
	<P Name="ZOrder">360</P>
	<P Name="Src">870#lconn:3</P>
	<P Name="Dst">871#lconn:3</P>
      </Line>
      <Line LineType="Connection">
	<P Name="ZOrder">361</P>
	<P Name="Src">870#lconn:1</P>
	<P Name="Dst">871#lconn:1</P>
      </Line>
      <Line LineType="Connection">
	<P Name="ZOrder">382</P>
	<P Name="Src">205#rconn:3</P>
	<P Name="Dst">120#lconn:3</P>
      </Line>
      <Line>
	<P Name="ZOrder">258</P>
	<P Name="Src">703#out:2</P>
	<P Name="Points">[65, 0]</P>
	<Branch>
	  <P Name="ZOrder">416</P>
	  <P Name="Points">[0, -260; 3, 0; 0, -275]</P>
	  <P Name="Dst">423#in:1</P>
	</Branch>
	<Branch>
	  <P Name="ZOrder">415</P>
	  <P Name="Points">[0, 25]</P>
	  <P Name="Dst">4#in:1</P>
	</Branch>
      </Line>
    </System>
  </Model>
  <Stateflow>
    <machine id="1">
      <P Name="created">30-Dec-2020 04:31:29</P>
      <P Name="isLibrary">0</P>
      <P Name="sfVersion">76014001.002</P>
      <Children>
	<target id="2" name="sfun">
	  <P Name="description">Default Simulink S-Function Target.</P>
	</target>
      </Children>
    </machine>
  </Stateflow>
</ModelInformation>
