# Supplementary material for: Robust SMC-PSS and AVR design: A grid connected solar concentrated OTEC system application
Source: PLoS One. 2023 Dec 22;18(12):e0295941. doi: 10.1371/journal.pone.0295941 (PMC10745166; doi:10.1371/journal.pone.0295941)
Supplement: S10 File — (ZIP) [file pone.0295941.s012.zip]

Archive with 2 entries (2 files):
- adaptive_pss11Dynamic2.slx
- final_parameters3.m
