# Supplementary material for: Robust SMC-PSS and AVR design: A grid connected solar concentrated OTEC system application
Source: PLoS One. 2023 Dec 22;18(12):e0295941. doi: 10.1371/journal.pone.0295941 (PMC10745166; doi:10.1371/journal.pone.0295941)
Supplement: S10 File — (ZIP) [file pone.0295941.s012.zip › final_parameters3.m]

 %PSS controller
KL=1; %2.5;
TL=1.8;     %0.2;
Tw1=2;

%excitation system 
Kr=1;
Tr=0.02; %20e-3; %0.02;
Ka=300; %200;
TA=0.001;
Ke=1;
Te=0;
Kf=0.001;
Tf=0.1;
VRmax=2; %2;
VRmin=-2; %-2;
Kc=1;

%steam turbine and governer
K=20;
T1=0.001;
T2=0;
T3=0.1;
Tch=1;

%mass flow rate 
Ktem=1.3;%1.1;      
Ttem=.01;      
Pm0= 0.8;%0.1;         %1;   %0.35;    %%%%%
mw0=0.885;%0.95;

%Theraml conversion system
Us=3;
As=10668.3;
UL=6;
Ac=2200;
alfa=0.9;
tawa=0.9;
Cw=4190;
Cp=Cw/5;      %4.025; %Cw*25;
Tw=25;
Mw=12;        %270400;
mdw=255.3;
Mdcs=5;
Fd=0.841;
%Mc=142300;
%Ccs=2000;
%Tstm=24.48;   %%%%%%%%%%
%Mw1=12;

%Energy conversion system
Tc=5; %4.5;
Eff=.53;     
E=1025; %500;      
DTdes=2.5; %1.8;           

Fr=((Mdcs*Cw)/(Ac*UL))/(1-exp((-Ac*UL*Fd)/(Mdcs*Cw)));
